# Supplementary material for: miRTissue ce: extending miRTissue web service with the analysis of ceRNA-ceRNA interactions
Source: BMC Bioinformatics. 2020 Sep 16;21(Suppl 8):199. doi: 10.1186/s12859-020-3520-z (PMC7493844; doi:10.1186/s12859-020-3520-z)
Supplement: Supplementary file 2 — Additional file 2 Full list of enriched genes according to BP, MF, CC categories, and pathway analysis. [file 12859_2020_3520_MOESM2_ESM.xlsx]

## Sheet: miRTissue2_cerna_output
symbolA,symbolB,typeB,pval,mscor,df,miRNAs,numberOfTissues
PTEN,A1CF,protein_coding,0.52963,-0.00131629092198277,2,hsa-miR-20b	hsa-miR-106a,5
PTEN,AAED1,protein_coding,0.33011,0.0067452422267068,1,hsa-miR-25,5
PTEN,AAK1,protein_coding,0.43345,0.00526744338190321,3,hsa-miR-17	hsa-miR-93	hsa-miR-216b,6
PTEN,AASDHPPT,protein_coding,0.48811,0.000501289230176116,2,hsa-miR-221	hsa-miR-216b,6
PTEN,ABCA1,protein_coding,0.35558,0.0145485817334126,4,hsa-miR-19a	hsa-miR-17	hsa-miR-93	hsa-miR-20b,12
PTEN,ABCB7,protein_coding,0.55862,-0.00142469646643809,1,hsa-miR-25,3
PTEN,ABCD2,protein_coding,0.35517,0.00517994205097945,1,hsa-miR-301b,7
PTEN,ABI2,protein_coding,0.32821,0.00687886702072779,1,hsa-miR-429,11
PTEN,ABL2,protein_coding,0.59909,-0.00300157695392519,1,hsa-miR-107,4
PTEN,AC007163.3,lncRNA,0.21273,0.0197059579045349,2,hsa-miR-107	hsa-miR-429,3
PTEN,AC007364.1,lncRNA,0.49745,2.47934365606162e-05,1,hsa-miR-141,6
PTEN,AC010091.1,lncRNA,0.48371,0.00120698634826906,3,hsa-miR-32	hsa-miR-216b	hsa-miR-141,6
PTEN,AC016831.7,lncRNA,0.44235,0.00437408835842942,3,hsa-miR-17	hsa-miR-20b	hsa-miR-106a,7
PTEN,AC074391.1,lncRNA,0.16635,0.025664315766474,2,hsa-miR-32	hsa-miR-25,7
PTEN,AC112721.2,lncRNA,0.38617,0.00567970128535591,2,hsa-miR-106a	hsa-miR-301b,5
PTEN,ACADSB,protein_coding,0.12369,0.0407489497809714,3,hsa-miR-17	hsa-miR-93	hsa-miR-20b,10
PTEN,ACAP2,protein_coding,0.48191,0.000325184500622244,1,hsa-miR-93,8
PTEN,ACBD5,protein_coding,0.34548,0.0157713672557257,5,hsa-miR-21	hsa-miR-20b	hsa-miR-17	hsa-miR-19a	hsa-miR-93,10
PTEN,ACER2,protein_coding,0.12422,0.0460026022141173,4,hsa-miR-17	hsa-miR-93	hsa-miR-20b	hsa-miR-106a,9
PTEN,ACOX1,protein_coding,0.59124,-0.00266959800081565,1,hsa-miR-17,8
PTEN,ACSL4,protein_coding,0.23517,0.0173148232895016,2,hsa-miR-200c	hsa-miR-429,10
PTEN,ACTR2,protein_coding,0.2794,0.0107548720478668,1,hsa-miR-107,9
PTEN,ACVR1,protein_coding,0.20716,0.0179245631261534,1,hsa-miR-301b,6
PTEN,ACVR2B,protein_coding,0.51819,-0.000336545666346333,1,hsa-miR-221,4
PTEN,ADRBK2,protein_coding,0.20688,0.0356412358769072,6,hsa-miR-106a	hsa-miR-20b	hsa-miR-17	hsa-miR-19a	hsa-miR-93	hsa-miR-519d,6
PTEN,AFF1,protein_coding,0.08944,0.0461884091943107,4,hsa-miR-17	hsa-miR-93	hsa-miR-20b	hsa-miR-519d,9
PTEN,AFTPH,protein_coding,0.15154,0.0280499119793806,2,hsa-miR-19a	hsa-miR-21,6
PTEN,AGO4,protein_coding,0.36075,0.00484383936473773,1,hsa-miR-21,7
PTEN,AKAP10,protein_coding,0.16719,0.0330688479985459,3,hsa-miR-32	hsa-miR-25	hsa-miR-106a,10
PTEN,AKAP11,protein_coding,0.1584,0.0330106132409788,4,hsa-miR-17	hsa-miR-93	hsa-miR-20b	hsa-miR-106a,13
PTEN,AKAP2,protein_coding,0.26178,0.0123923320883534,1,hsa-miR-106a,9
PTEN,AKT3,protein_coding,0.42949,0.0017664532671551,1,hsa-miR-20b,8
PTEN,AL132709.8,lncRNA,0.53391,-0.00362376563355787,6,hsa-miR-216b	hsa-miR-20b	hsa-miR-17	hsa-miR-141	hsa-miR-429	hsa-miR-301b,7
PTEN,AMMECR1L,protein_coding,0.32886,0.00683890280306658,1,hsa-miR-29a,8
PTEN,ANKFY1,protein_coding,0.14165,0.0423877205264086,4,hsa-miR-17	hsa-miR-93	hsa-miR-107	hsa-miR-20b,11
PTEN,ANKH,protein_coding,0.49216,0.000768583312469359,4,hsa-miR-93	hsa-miR-20b	hsa-miR-106a	hsa-miR-519d,7
PTEN,ANKIB1,protein_coding,0.35278,0.00771539646114189,2,hsa-miR-17	hsa-miR-20b,10
PTEN,ANKRD12,protein_coding,0.2457,0.0216448887174003,4,hsa-miR-17	hsa-miR-93	hsa-miR-20b	hsa-miR-519d,13
PTEN,ANKRD13C,protein_coding,0.41626,0.00670548953272027,3,hsa-miR-17	hsa-miR-93	hsa-miR-20b,9
PTEN,ANKRD28,protein_coding,0.49907,-1.62137868822132e-05,1,hsa-miR-221,6
PTEN,ANKRD50,protein_coding,0.35341,0.0149200410566808,5,hsa-miR-106a	hsa-miR-20b	hsa-miR-17	hsa-miR-93	hsa-miR-301b,12
PTEN,AP1AR,protein_coding,0.15875,0.0267721364665479,2,hsa-miR-21	hsa-miR-93,4
PTEN,AP1G1,protein_coding,0.33943,0.0152961680172147,4,hsa-miR-17	hsa-miR-93	hsa-miR-20b	hsa-miR-519d,7
PTEN,AP3B1,protein_coding,0.1461,0.0288223821177335,2,hsa-miR-19a	hsa-miR-221,9
PTEN,AP3M1,protein_coding,0.31114,0.0106561403810209,2,hsa-miR-21	hsa-miR-25,8
PTEN,APAF1,protein_coding,0.4493,0.00229298390466542,2,hsa-miR-21	hsa-miR-216b,7
PTEN,APBB2,protein_coding,0.08898,0.0445058413286285,1,hsa-miR-93,8
PTEN,APC,protein_coding,0.29102,0.0131632804758166,2,hsa-miR-21	hsa-miR-106a,11
PTEN,APOLD1,protein_coding,0.37207,0.00423907254937075,1,hsa-miR-21,10
PTEN,APPL1,protein_coding,0.18442,0.023515609558126,2,hsa-miR-32	hsa-miR-21,9
PTEN,ARAP2,protein_coding,0.47254,0.000486942114425681,1,hsa-miR-519d,11
PTEN,ARCN1,protein_coding,0.3008,0.0166684303185394,3,hsa-miR-17	hsa-miR-93	hsa-miR-519d,9
PTEN,ARGFX,protein_coding,0.45559,0.000941189204968523,1,hsa-miR-32,3
PTEN,ARHGAP12,protein_coding,0.25566,0.0247325679324617,4,hsa-miR-17	hsa-miR-93	hsa-miR-106a	hsa-miR-301b,10
PTEN,ARHGAP32,protein_coding,0.14415,0.0298371932176258,1,hsa-miR-93,7
PTEN,ARHGAP35,protein_coding,0.08729,0.0492922087641125,3,hsa-miR-17	hsa-miR-93	hsa-miR-20b,6
PTEN,ARHGAP42,protein_coding,0.50969,-0.00022713887408915,1,hsa-miR-93,9
PTEN,ARID1A,protein_coding,0.57663,-0.00207369373158706,1,hsa-miR-221,4
PTEN,ARID1B,protein_coding,0.27945,0.0131507390262681,2,hsa-miR-32	hsa-miR-25,11
PTEN,ARID2,protein_coding,0.26625,0.0119854509796793,1,hsa-miR-93,4
PTEN,ARID4B,protein_coding,0.38864,0.00625722103452703,2,hsa-miR-17	hsa-miR-93,10
PTEN,ARIH1,protein_coding,0.24807,0.0168494179729175,2,hsa-miR-17	hsa-miR-107,11
PTEN,ARL1,protein_coding,0.0834,0.0504772346056445,3,hsa-miR-17	hsa-miR-93	hsa-miR-20b,5
PTEN,ARPP19,protein_coding,0.48093,0.000308064947504322,1,hsa-miR-519d,5
PTEN,ARSJ,protein_coding,0.48365,0.000254145590502436,1,hsa-miR-519d,6
PTEN,ASH1L,protein_coding,0.22189,0.0193370777369252,2,hsa-miR-17	hsa-miR-107,12
PTEN,ATF7IP,protein_coding,0.39063,0.00382132267012103,1,hsa-miR-21,10
PTEN,ATG12,protein_coding,0.10565,0.0362965022853511,2,hsa-miR-17	hsa-miR-106a,5
PTEN,ATG14,protein_coding,0.15698,0.0332150278263739,4,hsa-miR-17	hsa-miR-93	hsa-miR-107	hsa-miR-20b,9
PTEN,ATG2B,protein_coding,0.11587,0.0404015714108595,4,hsa-miR-19a	hsa-miR-17	hsa-miR-93	hsa-miR-20b,12
PTEN,ATL3,protein_coding,0.42151,0.00785749581173717,4,hsa-miR-17	hsa-miR-93	hsa-miR-20b	hsa-miR-106a,10
PTEN,ATMIN,protein_coding,0.37616,0.00403307929120021,1,hsa-miR-21,10
PTEN,ATP2A2,protein_coding,0.40171,0.00286998474327019,1,hsa-miR-32,8
PTEN,ATP2B1,protein_coding,0.21592,0.0199228672403203,2,hsa-miR-17	hsa-miR-93,7
PTEN,ATRX,protein_coding,0.2667,0.0181879678864234,3,hsa-miR-17	hsa-miR-21	hsa-miR-200a,11
PTEN,ATXN1,protein_coding,0.13321,0.0451812138472748,6,hsa-miR-221	hsa-miR-106a	hsa-miR-20b	hsa-miR-32	hsa-miR-17	hsa-miR-93,13
PTEN,ATXN7,protein_coding,0.27742,0.0143011142652043,2,hsa-miR-17	hsa-miR-519d,10
PTEN,AVPR1A,protein_coding,0.34618,0.00814158132358905,2,hsa-miR-200c	hsa-miR-429,9
PTEN,B3GNT2,protein_coding,0.16922,0.0249079688707213,1,hsa-miR-107,6
PTEN,BAZ2A,protein_coding,0.12154,0.0465259067227881,4,hsa-miR-17	hsa-miR-93	hsa-miR-107	hsa-miR-301b,6
PTEN,BAZ2B,protein_coding,0.2533,0.016416884323247,2,hsa-miR-32	hsa-miR-25,11
PTEN,BBX,protein_coding,0.36265,0.013723827454412,4,hsa-miR-17	hsa-miR-93	hsa-miR-429	hsa-miR-106a,11
PTEN,BCL2,protein_coding,0.1328,0.0469986893817126,5,hsa-miR-21	hsa-miR-200c	hsa-miR-17	hsa-miR-429	hsa-miR-29a,7
PTEN,BCL2L11,protein_coding,0.40765,0.010522248422793,9,hsa-miR-221	hsa-miR-25	hsa-miR-106a	hsa-miR-200c	hsa-miR-32	hsa-miR-17	hsa-miR-93	hsa-miR-429	hsa-miR-301b,8
PTEN,BCL6,protein_coding,0.4459,0.00123922874831876,1,hsa-miR-21,6
PTEN,BMI1,protein_coding,0.36797,0.00445009048810102,1,hsa-miR-21,9
PTEN,BMPR1A,protein_coding,0.6053,-0.0035635726533968,1,hsa-miR-32,11
PTEN,BMPR2,protein_coding,0.11903,0.0420592597570782,6,hsa-miR-21	hsa-miR-20b	hsa-miR-32	hsa-miR-17	hsa-miR-19a	hsa-miR-93,13
PTEN,BNIP2,protein_coding,0.51275,-0.0010726012538686,5,hsa-miR-21	hsa-miR-106a	hsa-miR-20b	hsa-miR-93	hsa-miR-519d,11
PTEN,BPTF,protein_coding,0.37728,0.00619970807212458,2,hsa-miR-32	hsa-miR-25,12
PTEN,BRWD1,protein_coding,0.48776,0.000651569804156704,2,hsa-miR-221	hsa-miR-301b,6
PTEN,BTBD7,protein_coding,0.1954,0.0344747105175505,6,hsa-miR-21	hsa-miR-25	hsa-miR-20b	hsa-miR-17	hsa-miR-19a	hsa-miR-93,13
PTEN,BZW1,protein_coding,0.19802,0.0351353388009676,5,hsa-miR-25	hsa-miR-106a	hsa-miR-20b	hsa-miR-17	hsa-miR-93,10
PTEN,C11orf54,protein_coding,0.34605,0.0124139433069754,3,hsa-miR-93	hsa-miR-25	hsa-miR-519d,8
PTEN,C14orf28,protein_coding,0.06337,0.0568849864876006,3,hsa-miR-17	hsa-miR-93	hsa-miR-20b,9
PTEN,C16orf45,protein_coding,0.14457,0.0289577826745729,2,hsa-miR-106a	hsa-miR-301b,6
PTEN,C16orf52,protein_coding,0.18042,0.0381468306031208,5,hsa-miR-216b	hsa-miR-106a	hsa-miR-20b	hsa-miR-17	hsa-miR-93,9
PTEN,C16orf72,protein_coding,0.24087,0.0153772003366168,1,hsa-miR-107,5
PTEN,C1orf21,protein_coding,0.09208,0.0439237226086249,1,hsa-miR-93,4
PTEN,C2orf69,protein_coding,0.44421,0.00443370808565449,3,hsa-miR-17	hsa-miR-93	hsa-miR-20b,7
PTEN,C3orf38,protein_coding,0.21381,0.0195621727969886,2,hsa-miR-17	hsa-miR-93,7
PTEN,C4orf29,protein_coding,0.35885,0.0141317619230372,4,hsa-miR-17	hsa-miR-93	hsa-miR-20b	hsa-miR-106a,4
PTEN,C4orf32,protein_coding,0.0702,0.0682057437595397,7,hsa-miR-21	hsa-miR-25	hsa-miR-106a	hsa-miR-20b	hsa-miR-17	hsa-miR-93	hsa-miR-519d,11
PTEN,C4orf36,protein_coding,0.14813,0.0290042685583481,1,hsa-miR-301b,6
PTEN,C5orf24,protein_coding,0.15289,0.0322723105326215,3,hsa-miR-32	hsa-miR-25	hsa-miR-19a,12
PTEN,C5orf51,protein_coding,0.45562,0.00236514129157378,2,hsa-miR-221	hsa-miR-21,6
PTEN,C6orf120,protein_coding,0.12881,0.0397617240825963,3,hsa-miR-17	hsa-miR-93	hsa-miR-20b,7
PTEN,C7orf60,protein_coding,0.59015,-0.00261784828022066,1,hsa-miR-32,9
PTEN,C8orf37,protein_coding,0.48045,0.000317112037558132,1,hsa-miR-216b,2
PTEN,CAB39,protein_coding,0.09803,0.0479041514536095,3,hsa-miR-200c	hsa-miR-107	hsa-miR-429,9
PTEN,CADM1,protein_coding,0.37218,0.00423263635020797,1,hsa-miR-21,6
PTEN,CAMSAP2,protein_coding,0.37948,0.00386984419290431,1,hsa-miR-429,10
PTEN,CANX,protein_coding,0.22303,0.0252715763638458,3,hsa-miR-17	hsa-miR-93	hsa-miR-106a,7
PTEN,CAP1,protein_coding,0.27489,0.0135299788102587,2,hsa-miR-17	hsa-miR-93,6
PTEN,CAPRIN1,protein_coding,0.36175,0.00478773665178461,1,hsa-miR-21,9
PTEN,CAPZA2,protein_coding,0.15769,0.0449713707152739,7,hsa-miR-106a	hsa-miR-20b	hsa-miR-32	hsa-miR-17	hsa-miR-93	hsa-miR-107	hsa-miR-519d,6
PTEN,CASP7,protein_coding,0.20697,0.0188815904662636,1,hsa-miR-106a,7
PTEN,CAV1,protein_coding,0.12566,0.051066733958893,6,hsa-miR-106a	hsa-miR-20b	hsa-miR-17	hsa-miR-107	hsa-miR-93	hsa-miR-519d,6
PTEN,CBX5,protein_coding,0.49481,6.4183485051994e-05,1,hsa-miR-519d,4
PTEN,CCDC125,protein_coding,0.05613,0.0731123458706957,6,hsa-miR-25	hsa-miR-106a	hsa-miR-20b	hsa-miR-17	hsa-miR-93	hsa-miR-519d,3
PTEN,CCDC132,protein_coding,0.28664,0.0210180341758147,4,hsa-miR-17	hsa-miR-93	hsa-miR-20b	hsa-miR-106a,8
PTEN,CCDC14,protein_coding,0.41643,0.00226030532358201,1,hsa-miR-21,2
PTEN,CCDC30,protein_coding,0.22875,0.030360117643345,5,hsa-miR-106a	hsa-miR-20b	hsa-miR-17	hsa-miR-93	hsa-miR-519d,5
PTEN,CCDC6,protein_coding,0.48802,0.000173512846106838,1,hsa-miR-519d,11
PTEN,CCNG1,protein_coding,0.10992,0.0353980261882258,2,hsa-miR-17	hsa-miR-21,7
PTEN,CCNT1,protein_coding,0.60168,-0.00562315516427409,2,hsa-miR-221	hsa-miR-107,2
PTEN,CCNT2,protein_coding,0.52002,-0.00100457317229735,2,hsa-miR-200c	hsa-miR-429,7
PTEN,CCP110,protein_coding,0.29907,0.0115393406885384,2,hsa-miR-17	hsa-miR-93,6
PTEN,CCSER2,protein_coding,0.55418,-0.00281973330289481,2,hsa-miR-93	hsa-miR-25,14
PTEN,CD164,protein_coding,0.19824,0.0201931018108526,1,hsa-miR-93,3
PTEN,CD2AP,protein_coding,0.45037,0.00223569208982255,2,hsa-miR-32	hsa-miR-141,8
PTEN,CD46,protein_coding,0.08707,0.0457553368564783,1,hsa-miR-93,5
PTEN,CDC14B,protein_coding,0.17388,0.024570019502739,2,hsa-miR-200c	hsa-miR-429,8
PTEN,CDC27,protein_coding,0.40686,0.00265856033168516,1,hsa-miR-32,9
PTEN,CDC42,protein_coding,0.1691,0.037269761282641,4,hsa-miR-93	hsa-miR-21	hsa-miR-107	hsa-miR-29a,7
PTEN,CEP135,protein_coding,0.45005,0.00111246003486395,1,hsa-miR-216b,1
PTEN,CEP97,protein_coding,0.39189,0.00376567049617094,1,hsa-miR-21,10
PTEN,CERS6,protein_coding,0.44254,0.00154168478923628,1,hsa-miR-21,8
PTEN,CFL2,protein_coding,0.5094,-0.00083420679609017,3,hsa-miR-20b	hsa-miR-106a	hsa-miR-519d,7
PTEN,CHD9,protein_coding,0.27627,0.0185154481165878,4,hsa-miR-19a	hsa-miR-17	hsa-miR-93	hsa-miR-20b,15
PTEN,CHIC1,protein_coding,0.12584,0.0385196279819808,4,hsa-miR-17	hsa-miR-93	hsa-miR-20b	hsa-miR-301b,8
PTEN,CHMP3,protein_coding,0.44618,0.00122879924355307,1,hsa-miR-141,5
PTEN,CHSY1,protein_coding,0.45771,0.00381557970095914,4,hsa-miR-221	hsa-miR-93	hsa-miR-20b	hsa-miR-519d,11
PTEN,CHURC1,protein_coding,0.08086,0.0527008753439155,3,hsa-miR-17	hsa-miR-93	hsa-miR-20b,12
PTEN,CIDEC,protein_coding,0.13749,0.0300907265656345,2,hsa-miR-32	hsa-miR-25,3
PTEN,CLCN3,protein_coding,0.3976,0.00305099712462076,1,hsa-miR-301b,9
PTEN,CLDND1,protein_coding,0.48377,0.000252268088745872,1,hsa-miR-141,3
PTEN,CLIC4,protein_coding,0.50714,-0.000363364666333521,2,hsa-miR-20b	hsa-miR-519d,13
PTEN,CLIP1,protein_coding,0.26339,0.0145436746451788,2,hsa-miR-107	hsa-miR-301b,11
PTEN,CLIP4,protein_coding,0.44559,0.00245942003727809,2,hsa-miR-21	hsa-miR-20b,9
PTEN,CLOCK,protein_coding,0.44935,0.00519178903656098,6,hsa-miR-21	hsa-miR-17	hsa-miR-93	hsa-miR-141	hsa-miR-19a	hsa-miR-107,13
PTEN,CMPK1,protein_coding,0.47405,0.000451327490556888,1,hsa-miR-519d,7
PTEN,CMTR2,protein_coding,0.47989,0.00150823383850107,3,hsa-miR-17	hsa-miR-93	hsa-miR-20b,6
PTEN,CNEP1R1,protein_coding,0.23539,0.0237400475682273,3,hsa-miR-17	hsa-miR-25	hsa-miR-216b,10
PTEN,CNIH1,protein_coding,0.20972,0.0200755135926151,2,hsa-miR-32	hsa-miR-25,7
PTEN,CNOT1,protein_coding,0.49577,5.00747433764687e-05,1,hsa-miR-221,8
PTEN,CNOT2,protein_coding,0.4101,0.00252186038522931,1,hsa-miR-25,4
PTEN,CNOT4,protein_coding,0.52437,-0.00258507776845135,5,hsa-miR-106a	hsa-miR-20b	hsa-miR-17	hsa-miR-19a	hsa-miR-519d,9
PTEN,CNOT6L,protein_coding,0.26811,0.0243200010085111,4,hsa-miR-17	hsa-miR-93	hsa-miR-20b	hsa-miR-106a,12
PTEN,COBLL1,protein_coding,0.42783,0.00337385001316237,2,hsa-miR-21	hsa-miR-200a,11
PTEN,COG5,protein_coding,0.49713,1.05708176805219e-05,1,hsa-miR-221,6
PTEN,COL4A1,protein_coding,0.36319,0.00470901177488532,1,hsa-miR-29a,9
PTEN,CPEB3,protein_coding,0.10909,0.0418370574714399,4,hsa-miR-32	hsa-miR-21	hsa-miR-25	hsa-miR-107,14
PTEN,CPEB4,protein_coding,0.12039,0.0332208918731311,2,hsa-miR-32	hsa-miR-25,10
PTEN,CREB1,protein_coding,0.38516,0.00665714685730145,2,hsa-miR-17	hsa-miR-93,11
PTEN,CREBL2,protein_coding,0.23559,0.0159418049491287,1,hsa-miR-32,8
PTEN,CREBRF,protein_coding,0.14983,0.0328034893313214,3,hsa-miR-93	hsa-miR-107	hsa-miR-20b,10
PTEN,CRIM1,protein_coding,0.41499,0.00264884658836562,1,hsa-miR-20b,10
PTEN,CRISPLD2,protein_coding,0.13042,0.0446725740111672,4,hsa-miR-17	hsa-miR-93	hsa-miR-20b	hsa-miR-106a,11
PTEN,CRK,protein_coding,0.34047,0.00610366695076986,1,hsa-miR-93,11
PTEN,CROT,protein_coding,0.12341,0.0491376560018373,5,hsa-miR-221	hsa-miR-20b	hsa-miR-17	hsa-miR-93	hsa-miR-519d,9
PTEN,CRTC3,protein_coding,0.20981,0.0309560756391611,4,hsa-miR-17	hsa-miR-93	hsa-miR-20b	hsa-miR-519d,9
PTEN,CSNK1A1,protein_coding,0.09737,0.0522122516924859,5,hsa-miR-21	hsa-miR-106a	hsa-miR-20b	hsa-miR-17	hsa-miR-93,11
PTEN,CSNK1G1,protein_coding,0.19053,0.021893141740517,1,hsa-miR-93,9
PTEN,CSTF2T,protein_coding,0.55153,-0.00236562720052447,2,hsa-miR-221	hsa-miR-141,9
PTEN,CTA-929C8.6,lncRNA,0.48344,0.00141559740716854,5,hsa-miR-216b	hsa-miR-106a	hsa-miR-20b	hsa-miR-17	hsa-miR-107,2
PTEN,CTCF,protein_coding,0.53366,-0.000693855765337481,1,hsa-miR-221,3
PTEN,CTDSPL,protein_coding,0.08921,0.0399024106591062,2,hsa-miR-32	hsa-miR-25,3
PTEN,CTNNB1,protein_coding,0.49209,0.000103332257362906,1,hsa-miR-221,6
PTEN,CUL3,protein_coding,0.45467,0.000971322025634491,1,hsa-miR-301b,9
PTEN,CXCL12,protein_coding,0.49566,3.1221216831967e-05,1,hsa-miR-221,3
PTEN,CYBRD1,protein_coding,0.07669,0.0579869859427502,5,hsa-miR-21	hsa-miR-20b	hsa-miR-17	hsa-miR-93	hsa-miR-519d,12
PTEN,CYP20A1,protein_coding,0.46678,0.00348060065010625,4,hsa-miR-32	hsa-miR-25	hsa-miR-106a	hsa-miR-301b,8
PTEN,DAAM1,protein_coding,0.45203,0.00105604351961094,1,hsa-miR-21,9
PTEN,DAZAP2,protein_coding,0.26304,0.0122724495629977,1,hsa-miR-32,1
PTEN,DBT,protein_coding,0.45698,0.000904028102904075,1,hsa-miR-32,5
PTEN,DCAF16,protein_coding,0.4003,0.00292523840943945,1,hsa-miR-216b,3
PTEN,DCBLD2,protein_coding,0.41615,0.00399357422664305,2,hsa-miR-200c	hsa-miR-429,8
PTEN,DCP1A,protein_coding,0.39583,0.00356900358790296,1,hsa-miR-21,8
PTEN,DCTN6,protein_coding,0.30657,0.0188099456366228,4,hsa-miR-17	hsa-miR-93	hsa-miR-20b	hsa-miR-106a,4
PTEN,DCUN1D3,protein_coding,0.15419,0.0274458066750119,2,hsa-miR-19a	hsa-miR-301b,8
PTEN,DDAH1,protein_coding,0.34868,0.0079778678605172,2,hsa-miR-221	hsa-miR-21,7
PTEN,DDHD1,protein_coding,0.53036,-0.00134635163928659,2,hsa-miR-17	hsa-miR-519d,7
PTEN,DDI2,protein_coding,0.3686,0.0140824628969018,6,hsa-miR-106a	hsa-miR-20b	hsa-miR-32	hsa-miR-17	hsa-miR-93	hsa-miR-519d,9
PTEN,DDX3X,protein_coding,0.31218,0.0210385034782077,6,hsa-miR-21	hsa-miR-25	hsa-miR-106a	hsa-miR-216b	hsa-miR-32	hsa-miR-19a,11
PTEN,DDX6,protein_coding,0.4804,0.00103304383965719,2,hsa-miR-221	hsa-miR-29a,12
PTEN,DENND5B,protein_coding,0.16293,0.03838712783085,4,hsa-miR-17	hsa-miR-93	hsa-miR-429	hsa-miR-519d,9
PTEN,DGKH,protein_coding,0.57507,-0.00232958031236652,1,hsa-miR-19a,7
PTEN,DICER1,protein_coding,0.31331,0.0196002287583875,7,hsa-miR-221	hsa-miR-21	hsa-miR-106a	hsa-miR-19a	hsa-miR-107	hsa-miR-301b	hsa-miR-29a,14
PTEN,DKK2,protein_coding,0.51342,-0.000232652720229237,1,hsa-miR-221,3
PTEN,DLC1,protein_coding,0.1801,0.0354599440972021,4,hsa-miR-200c	hsa-miR-200a	hsa-miR-429	hsa-miR-301b,12
PTEN,DLG5,protein_coding,0.24129,0.0145826308221391,1,hsa-miR-301b,5
PTEN,DMTF1,protein_coding,0.36093,0.0048342108345972,1,hsa-miR-21,4
PTEN,DNAJB4,protein_coding,0.42528,0.00677670095951774,4,hsa-miR-93	hsa-miR-20b	hsa-miR-106a	hsa-miR-519d,9
PTEN,DNAJB9,protein_coding,0.22156,0.0360257024050462,9,hsa-miR-25	hsa-miR-216b	hsa-miR-106a	hsa-miR-200c	hsa-miR-20b	hsa-miR-32	hsa-miR-17	hsa-miR-93	hsa-miR-429,8
PTEN,DNAJC10,protein_coding,0.29999,0.0223252728249366,6,hsa-miR-221	hsa-miR-21	hsa-miR-17	hsa-miR-107	hsa-miR-93	hsa-miR-519d,7
PTEN,DNAJC16,protein_coding,0.42401,0.00226602027001382,1,hsa-miR-21,6
PTEN,DNAJC27,protein_coding,0.21125,0.0274807811596719,3,hsa-miR-32	hsa-miR-17	hsa-miR-93,9
PTEN,DNAL1,protein_coding,0.07499,0.0585588134837514,5,hsa-miR-106a	hsa-miR-20b	hsa-miR-17	hsa-miR-93	hsa-miR-519d,6
PTEN,DOCK11,protein_coding,0.32264,0.00726619435378728,1,hsa-miR-107,5
PTEN,DPP8,protein_coding,0.1506,0.0289645659986653,1,hsa-miR-93,12
PTEN,DPY19L1,protein_coding,0.28765,0.012450475553542,2,hsa-miR-200a	hsa-miR-141,5
PTEN,DSPP,protein_coding,0.4783,0.000937326954261158,2,hsa-miR-20b	hsa-miR-106a,5
PTEN,DST,protein_coding,0.07351,0.0445352533843126,2,hsa-miR-32	hsa-miR-107,9
PTEN,DSTYK,protein_coding,0.31786,0.0101370837806964,2,hsa-miR-32	hsa-miR-93,13
PTEN,DUSP18,protein_coding,0.16937,0.0419437307509099,6,hsa-miR-106a	hsa-miR-20b	hsa-miR-17	hsa-miR-93	hsa-miR-519d	hsa-miR-301b,5
PTEN,DYNC1LI2,protein_coding,0.36575,0.0154382598861264,7,hsa-miR-25	hsa-miR-106a	hsa-miR-20b	hsa-miR-32	hsa-miR-19a	hsa-miR-93	hsa-miR-519d,12
PTEN,EDEM1,protein_coding,0.1384,0.0299414621737057,2,hsa-miR-32	hsa-miR-25,10
PTEN,EDRF1,protein_coding,0.37872,0.00391007818587946,1,hsa-miR-21,10
PTEN,EEA1,protein_coding,0.18746,0.0272699069658117,3,hsa-miR-17	hsa-miR-93	hsa-miR-20b,11
PTEN,EEF1A1,protein_coding,0.39206,0.00534098979780059,2,hsa-miR-221	hsa-miR-93,8
PTEN,EFCAB11,protein_coding,0.08182,0.0604500751322308,5,hsa-miR-106a	hsa-miR-20b	hsa-miR-17	hsa-miR-93	hsa-miR-519d,1
PTEN,EFCAB14,protein_coding,0.06803,0.0682135308496186,6,hsa-miR-106a	hsa-miR-20b	hsa-miR-32	hsa-miR-17	hsa-miR-93	hsa-miR-519d,9
PTEN,EIF1AX,protein_coding,0.20875,0.0202025174777,2,hsa-miR-21	hsa-miR-107,5
PTEN,EIF2S3,protein_coding,0.49272,9.31583613353743e-05,1,hsa-miR-221,3
PTEN,EIF4A2,protein_coding,0.34861,0.0121872179881966,3,hsa-miR-21	hsa-miR-93	hsa-miR-20b,9
PTEN,EIF4B,protein_coding,0.21479,0.018523873223624,1,hsa-miR-25,9
PTEN,EIF4EBP2,protein_coding,0.3869,0.0040085272933425,1,hsa-miR-21,11
PTEN,EIF4G2,protein_coding,0.39329,0.0106408163114001,5,hsa-miR-25	hsa-miR-106a	hsa-miR-20b	hsa-miR-17	hsa-miR-93,12
PTEN,EIF5A2,protein_coding,0.48735,0.000939423756653929,3,hsa-miR-32	hsa-miR-93	hsa-miR-25,8
PTEN,ELK4,protein_coding,0.50547,-0.000486036287622948,3,hsa-miR-17	hsa-miR-107	hsa-miR-106a,13
PTEN,ELL2,protein_coding,0.24115,0.0153423196459139,1,hsa-miR-301b,9
PTEN,ELMSAN1,protein_coding,0.09291,0.0478450896632372,3,hsa-miR-17	hsa-miR-93	hsa-miR-20b,9
PTEN,ELP2,protein_coding,0.16996,0.0247673473335844,1,hsa-miR-17,2
PTEN,ENPP4,protein_coding,0.29307,0.00955684553044542,1,hsa-miR-301b,6
PTEN,ENPP5,protein_coding,0.15352,0.0450297300162155,6,hsa-miR-106a	hsa-miR-20b	hsa-miR-17	hsa-miR-93	hsa-miR-519d	hsa-miR-301b,6
PTEN,ENTPD1,protein_coding,0.21645,0.018308614688902,1,hsa-miR-107,6
PTEN,ENTPD4,protein_coding,0.38241,0.0108816790645795,4,hsa-miR-17	hsa-miR-93	hsa-miR-519d	hsa-miR-106a,7
PTEN,ENTPD7,protein_coding,0.43894,0.00402894149381339,3,hsa-miR-17	hsa-miR-93	hsa-miR-519d,9
PTEN,EOGT,protein_coding,0.55169,-0.00120852644562205,1,hsa-miR-301b,10
PTEN,EP300,protein_coding,0.37868,0.00956505379671746,3,hsa-miR-200c	hsa-miR-25	hsa-miR-429,12
PTEN,EPHA4,protein_coding,0.47002,0.00130151416115637,2,hsa-miR-21	hsa-miR-519d,11
PTEN,EPM2AIP1,protein_coding,0.30692,0.0119237593287873,2,hsa-miR-32	hsa-miR-21,10
PTEN,ERAP1,protein_coding,0.09611,0.0469969888243968,3,hsa-miR-17	hsa-miR-93	hsa-miR-20b,9
PTEN,ERBB2IP,protein_coding,0.16653,0.0392255761229932,6,hsa-miR-200c	hsa-miR-200a	hsa-miR-32	hsa-miR-141	hsa-miR-429	hsa-miR-301b,12
PTEN,ERBB4,protein_coding,0.53421,-0.000710768328003042,1,hsa-miR-221,2
PTEN,ERC1,protein_coding,0.49734,2.63854455153922e-05,1,hsa-miR-221,2
PTEN,ERMP1,protein_coding,0.41515,0.00231113725634821,1,hsa-miR-200c,2
PTEN,ESR2,protein_coding,0.45916,0.00309323352452924,3,hsa-miR-20b	hsa-miR-106a	hsa-miR-519d,4
PTEN,ETF1,protein_coding,0.42332,0.00586732422690972,3,hsa-miR-93	hsa-miR-20b	hsa-miR-519d,8
PTEN,ETNK1,protein_coding,0.38716,0.00399387280851904,1,hsa-miR-21,8
PTEN,EXOC5,protein_coding,0.46515,0.00276741790242641,3,hsa-miR-32	hsa-miR-21	hsa-miR-25,11
PTEN,EXOC8,protein_coding,0.4025,0.00283478285930608,1,hsa-miR-21,10
PTEN,F2R,protein_coding,0.09453,0.0544442605613076,4,hsa-miR-17	hsa-miR-93	hsa-miR-20b	hsa-miR-106a,11
PTEN,F2RL1,protein_coding,0.27448,0.0224549016892856,4,hsa-miR-17	hsa-miR-93	hsa-miR-106a	hsa-miR-301b,4
PTEN,F3,protein_coding,0.24641,0.027921355918339,5,hsa-miR-106a	hsa-miR-20b	hsa-miR-17	hsa-miR-93	hsa-miR-519d,5
PTEN,FAF2,protein_coding,0.08467,0.0500512923404057,3,hsa-miR-17	hsa-miR-93	hsa-miR-20b,4
PTEN,FAM114A1,protein_coding,0.12934,0.0315093768723333,2,hsa-miR-106a	hsa-miR-301b,5
PTEN,FAM120AOS,protein_coding,0.11797,0.0336660945456824,2,hsa-miR-106a	hsa-miR-301b,2
PTEN,FAM126B,protein_coding,0.45733,0.00342723820995966,3,hsa-miR-21	hsa-miR-20b	hsa-miR-106a,14
PTEN,FAM160B1,protein_coding,0.33338,0.0123732247407524,3,hsa-miR-17	hsa-miR-93	hsa-miR-106a,13
PTEN,FAM46C,protein_coding,0.13661,0.0433991930985871,4,hsa-miR-17	hsa-miR-93	hsa-miR-20b	hsa-miR-519d,6
PTEN,FAS,protein_coding,0.43574,0.00154961739024709,1,hsa-miR-106a,11
PTEN,FBXL13,protein_coding,0.41781,0.00220042694923572,1,hsa-miR-21,5
PTEN,FBXL5,protein_coding,0.05018,0.0700731212963276,4,hsa-miR-17	hsa-miR-93	hsa-miR-20b	hsa-miR-106a,8
PTEN,FBXO21,protein_coding,0.27562,0.0110842961930226,1,hsa-miR-93,4
PTEN,FBXO28,protein_coding,0.46399,0.00286194594573724,3,hsa-miR-32	hsa-miR-221	hsa-miR-17,12
PTEN,FBXW2,protein_coding,0.3276,0.00691816403232334,1,hsa-miR-25,6
PTEN,FCF1,protein_coding,0.21661,0.0176437608469402,1,hsa-miR-107,2
PTEN,FCHO2,protein_coding,0.08208,0.0573149438418864,6,hsa-miR-106a	hsa-miR-200a	hsa-miR-20b	hsa-miR-32	hsa-miR-17	hsa-miR-93,13
PTEN,FEM1B,protein_coding,0.26783,0.0226424961369658,5,hsa-miR-106a	hsa-miR-20b	hsa-miR-17	hsa-miR-93	hsa-miR-519d,12
PTEN,FEM1C,protein_coding,0.16143,0.0374003874681607,5,hsa-miR-106a	hsa-miR-20b	hsa-miR-17	hsa-miR-93	hsa-miR-519d,10
PTEN,FER,protein_coding,0.318,0.0110988217001361,2,hsa-miR-17	hsa-miR-93,10
PTEN,FEZ2,protein_coding,0.29807,0.0169361826626352,3,hsa-miR-17	hsa-miR-93	hsa-miR-519d,9
PTEN,FICD,protein_coding,0.05323,0.0716019710943602,5,hsa-miR-106a	hsa-miR-20b	hsa-miR-17	hsa-miR-93	hsa-miR-519d,4
PTEN,FKBP14,protein_coding,0.21672,0.0321572217828211,5,hsa-miR-106a	hsa-miR-20b	hsa-miR-32	hsa-miR-17	hsa-miR-93,9
PTEN,FKBP9,protein_coding,0.07516,0.0436969773074475,2,hsa-miR-32	hsa-miR-25,4
PTEN,FKTN,protein_coding,0.33343,0.00996794743983759,2,hsa-miR-106a	hsa-miR-301b,8
PTEN,FMN1,protein_coding,0.13265,0.0309288476406252,2,hsa-miR-32	hsa-miR-25,9
PTEN,FMNL3,protein_coding,0.19792,0.0285828606065745,3,hsa-miR-17	hsa-miR-93	hsa-miR-519d,10
PTEN,FN1,protein_coding,0.19606,0.0205053472823992,1,hsa-miR-200c,6
PTEN,FNBP1L,protein_coding,0.51787,-0.000330344277656019,1,hsa-miR-17,5
PTEN,FNDC3B,protein_coding,0.46865,0.000586939596518538,1,hsa-miR-32,10
PTEN,FNIP1,protein_coding,0.08107,0.0422507213060159,2,hsa-miR-32	hsa-miR-25,11
PTEN,FOXA1,protein_coding,0.05738,0.0582332471722107,1,hsa-miR-93,1
PTEN,FOXJ3,protein_coding,0.47587,0.000410275776805191,1,hsa-miR-519d,7
PTEN,FOXN2,protein_coding,0.46808,0.000604939775633556,1,hsa-miR-21,12
PTEN,FOXO1,protein_coding,0.15807,0.0274065638832177,1,hsa-miR-107,12
PTEN,FOXP1,protein_coding,0.14347,0.0270047580529024,1,hsa-miR-19a,11
PTEN,FRMD6,protein_coding,0.11339,0.0482060940382635,5,hsa-miR-20b	hsa-miR-17	hsa-miR-141	hsa-miR-19a	hsa-miR-93,13
PTEN,FRS2,protein_coding,0.21703,0.0340408136598052,6,hsa-miR-21	hsa-miR-106a	hsa-miR-20b	hsa-miR-17	hsa-miR-93	hsa-miR-519d,11
PTEN,FUBP1,protein_coding,0.40755,0.00263225264160463,1,hsa-miR-21,10
PTEN,FUT10,protein_coding,0.4266,0.00664647232058985,4,hsa-miR-32	hsa-miR-17	hsa-miR-93	hsa-miR-106a,10
PTEN,FUT11,protein_coding,0.16329,0.0370487745647026,5,hsa-miR-25	hsa-miR-200a	hsa-miR-32	hsa-miR-141	hsa-miR-301b,12
PTEN,FYCO1,protein_coding,0.06465,0.0638633606347055,4,hsa-miR-17	hsa-miR-93	hsa-miR-20b	hsa-miR-519d,11
PTEN,FZD4,protein_coding,0.45627,0.000922074248723592,1,hsa-miR-20b,1
PTEN,G3BP2,protein_coding,0.44096,0.00269281121050902,2,hsa-miR-107	hsa-miR-106a,9
PTEN,GAB1,protein_coding,0.21182,0.0274088123277893,3,hsa-miR-17	hsa-miR-93	hsa-miR-20b,11
PTEN,GABPB1,protein_coding,0.47743,0.00170166386888684,3,hsa-miR-216b	hsa-miR-20b	hsa-miR-519d,4
PTEN,GALNT1,protein_coding,0.56369,-0.00161148190288191,1,hsa-miR-141,6
PTEN,GALNT10,protein_coding,0.39158,0.00378163281811217,1,hsa-miR-216b,3
PTEN,GALNT4,protein_coding,0.2265,0.0163724003945366,1,hsa-miR-301b,2
PTEN,GALNT7,protein_coding,0.08173,0.0509818104620968,3,hsa-miR-32	hsa-miR-17	hsa-miR-25,6
PTEN,GATAD1,protein_coding,0.14182,0.0423588186198456,4,hsa-miR-17	hsa-miR-93	hsa-miR-20b	hsa-miR-106a,3
PTEN,GBF1,protein_coding,0.15037,0.0416474175521712,4,hsa-miR-17	hsa-miR-93	hsa-miR-20b	hsa-miR-519d,10
PTEN,GFPT1,protein_coding,0.40604,0.00269069046525351,1,hsa-miR-19a,7
PTEN,GINM1,protein_coding,0.50117,-1.70723716192422e-05,1,hsa-miR-221,3
PTEN,GJA1,protein_coding,0.50825,-0.00013445589396574,1,hsa-miR-200a,6
PTEN,GLCCI1,protein_coding,0.38584,0.00406591495429595,1,hsa-miR-21,5
PTEN,GLTSCR1L,protein_coding,0.31767,0.00762664796144352,1,hsa-miR-141,10
PTEN,GNAI3,protein_coding,0.42947,0.00176741755945128,1,hsa-miR-107,8
PTEN,GNAQ,protein_coding,0.20676,0.0280929469775908,3,hsa-miR-32	hsa-miR-21	hsa-miR-25,11
PTEN,GNB5,protein_coding,0.16466,0.0407934255655704,5,hsa-miR-106a	hsa-miR-20b	hsa-miR-17	hsa-miR-93	hsa-miR-519d,5
PTEN,GNG12,protein_coding,0.08189,0.0411289625660946,1,hsa-miR-107,7
PTEN,GNPTAB,protein_coding,0.54845,-0.0022091007129687,2,hsa-miR-93	hsa-miR-519d,9
PTEN,GNS,protein_coding,0.10711,0.0556069042976169,6,hsa-miR-25	hsa-miR-106a	hsa-miR-20b	hsa-miR-17	hsa-miR-93	hsa-miR-107,6
PTEN,GOLGA1,protein_coding,0.06826,0.0619780344833348,4,hsa-miR-17	hsa-miR-93	hsa-miR-20b	hsa-miR-519d,2
PTEN,GOLGA4,protein_coding,0.24254,0.0165106564934773,2,hsa-miR-32	hsa-miR-21,11
PTEN,GPAM,protein_coding,0.2735,0.0243077591602361,5,hsa-miR-21	hsa-miR-17	hsa-miR-19a	hsa-miR-93	hsa-miR-519d,8
PTEN,GPATCH8,protein_coding,0.25188,0.0156139281459778,2,hsa-miR-200c	hsa-miR-429,8
PTEN,GPC4,protein_coding,0.19699,0.0203717295057066,1,hsa-miR-17,3
PTEN,GPCPD1,protein_coding,0.26839,0.0117591885297741,1,hsa-miR-107,4
PTEN,GPR107,protein_coding,0.52252,-0.000425117570406738,1,hsa-miR-221,1
PTEN,GPR82,protein_coding,0.37406,0.00639590903487786,2,hsa-miR-106a	hsa-miR-301b,8
PTEN,GPX8,protein_coding,0.16371,0.0262775841282801,2,hsa-miR-200c	hsa-miR-429,9
PTEN,GRAMD3,protein_coding,0.25057,0.0157422689986818,2,hsa-miR-32	hsa-miR-141,7
PTEN,GTF2A1,protein_coding,0.33962,0.0126368837644663,4,hsa-miR-32	hsa-miR-21	hsa-miR-25	hsa-miR-106a,14
PTEN,GTF2E1,protein_coding,0.52173,-0.000956211592072931,2,hsa-miR-221	hsa-miR-25,3
PTEN,GTF2H2C,protein_coding,0.18186,0.0351576896632623,4,hsa-miR-17	hsa-miR-93	hsa-miR-20b	hsa-miR-106a,3
PTEN,GTF2I,protein_coding,0.34616,0.00575479997738673,1,hsa-miR-21,11
PTEN,GUF1,protein_coding,0.44767,0.00118104346371861,1,hsa-miR-216b,3
PTEN,GULP1,protein_coding,0.3352,0.00890140859808952,2,hsa-miR-32	hsa-miR-25,7
PTEN,GXYLT1,protein_coding,0.37567,0.00406516014474526,1,hsa-miR-32,7
PTEN,HACD4,protein_coding,0.4312,0.00170873382367018,1,hsa-miR-216b,7
PTEN,HADHB,protein_coding,0.46314,0.000736917287149003,1,hsa-miR-301b,3
PTEN,HBP1,protein_coding,0.11163,0.0506125744505603,7,hsa-miR-106a	hsa-miR-20b	hsa-miR-32	hsa-miR-17	hsa-miR-93	hsa-miR-519d	hsa-miR-301b,12
PTEN,HCFC2,protein_coding,0.17569,0.0248505986410562,2,hsa-miR-107	hsa-miR-216b,8
PTEN,HEATR5A,protein_coding,0.34574,0.00577614366499182,1,hsa-miR-141,7
PTEN,HECA,protein_coding,0.48714,0.000190395684998651,1,hsa-miR-519d,11
PTEN,HECTD1,protein_coding,0.36683,0.0124823571091211,4,hsa-miR-32	hsa-miR-221	hsa-miR-21	hsa-miR-20b,13
PTEN,HEG1,protein_coding,0.11556,0.0368643983450416,1,hsa-miR-93,8
PTEN,HEYL,protein_coding,0.16829,0.0250813714318008,1,hsa-miR-93,8
PTEN,HFE,protein_coding,0.25944,0.0149318572037085,2,hsa-miR-200c	hsa-miR-200a,3
PTEN,HHAT,protein_coding,0.07077,0.0518621903193461,1,hsa-miR-93,3
PTEN,HIF1AN,protein_coding,0.1876,0.0355406894819304,4,hsa-miR-17	hsa-miR-93	hsa-miR-20b	hsa-miR-519d,14
PTEN,HIGD1A,protein_coding,0.3078,0.00836164199118633,1,hsa-miR-106a,4
PTEN,HIP1,protein_coding,0.18881,0.0386695955157905,6,hsa-miR-106a	hsa-miR-20b	hsa-miR-17	hsa-miR-93	hsa-miR-519d	hsa-miR-301b,7
PTEN,HIPK3,protein_coding,0.38426,0.00653813386988772,2,hsa-miR-21	hsa-miR-106a,12
PTEN,HIVEP1,protein_coding,0.50673,-0.000317507281130142,2,hsa-miR-32	hsa-miR-221,12
PTEN,HIVEP3,protein_coding,0.38094,0.00380271929525598,1,hsa-miR-21,8
PTEN,HMBOX1,protein_coding,0.37194,0.0104880152374394,3,hsa-miR-17	hsa-miR-216b	hsa-miR-106a,10
PTEN,HMGCR,protein_coding,0.44533,0.00125683065183302,1,hsa-miR-32,5
PTEN,HMGXB4,protein_coding,0.52039,-0.000383895670322709,1,hsa-miR-221,6
PTEN,HNRNPR,protein_coding,0.49044,0.000129971969612924,1,hsa-miR-519d,3
PTEN,HOOK3,protein_coding,0.52266,-0.00100567061715234,2,hsa-miR-20b	hsa-miR-106a,10
PTEN,HOXC8,protein_coding,0.22322,0.0185888995231376,2,hsa-miR-32	hsa-miR-25,5
PTEN,HP1BP3,protein_coding,0.39199,0.00328242047804664,1,hsa-miR-32,8
PTEN,IFNAR1,protein_coding,0.18788,0.0341425966514697,4,hsa-miR-17	hsa-miR-93	hsa-miR-20b	hsa-miR-519d,8
PTEN,IKZF2,protein_coding,0.42645,0.00188438728664372,1,hsa-miR-32,4
PTEN,IL6ST,protein_coding,0.09266,0.0493056465490953,3,hsa-miR-32	hsa-miR-25	hsa-miR-20b,13
PTEN,INO80D,protein_coding,0.49014,0.000526154845275628,3,hsa-miR-429	hsa-miR-200c	hsa-miR-141,9
PTEN,IPMK,protein_coding,0.51244,-0.000211245327979698,1,hsa-miR-20b,8
PTEN,IPP,protein_coding,0.24032,0.0330003769604952,8,hsa-miR-21	hsa-miR-25	hsa-miR-106a	hsa-miR-20b	hsa-miR-32	hsa-miR-17	hsa-miR-93	hsa-miR-519d,9
PTEN,IRAK4,protein_coding,0.11321,0.051605816820378,5,hsa-miR-106a	hsa-miR-20b	hsa-miR-17	hsa-miR-93	hsa-miR-519d,5
PTEN,IRS1,protein_coding,0.20877,0.0202002886724292,2,hsa-miR-200c	hsa-miR-429,8
PTEN,ITCH,protein_coding,0.37965,0.0060645261745424,2,hsa-miR-17	hsa-miR-93,9
PTEN,ITGA2,protein_coding,0.13194,0.0495832639924612,6,hsa-miR-106a	hsa-miR-20b	hsa-miR-17	hsa-miR-107	hsa-miR-93	hsa-miR-519d,13
PTEN,ITGA5,protein_coding,0.18221,0.0227407310256215,1,hsa-miR-17,8
PTEN,ITGAV,protein_coding,0.17481,0.0220801198746687,1,hsa-miR-32,10
PTEN,ITGB1,protein_coding,0.36661,0.014436570572862,6,hsa-miR-221	hsa-miR-25	hsa-miR-106a	hsa-miR-17	hsa-miR-93	hsa-miR-29a,13
PTEN,ITGB3,protein_coding,0.30486,0.00859381897908824,1,hsa-miR-17,7
PTEN,ITGB8,protein_coding,0.41492,0.00407754479047134,2,hsa-miR-32	hsa-miR-21,7
PTEN,ITM2B,protein_coding,0.04525,0.0544999693449243,2,hsa-miR-32	hsa-miR-25,9
PTEN,ITPR1,protein_coding,0.09237,0.0391633681948163,2,hsa-miR-32	hsa-miR-25,9
PTEN,JAK1,protein_coding,0.0829,0.0561525343267766,5,hsa-miR-20b	hsa-miR-17	hsa-miR-107	hsa-miR-93	hsa-miR-519d,12
PTEN,JMY,protein_coding,0.36719,0.00764551471629199,2,hsa-miR-21	hsa-miR-301b,11
PTEN,KAT2B,protein_coding,0.13426,0.0386733631721397,3,hsa-miR-17	hsa-miR-93	hsa-miR-25,11
PTEN,KATNAL1,protein_coding,0.3864,0.0113580483228197,5,hsa-miR-106a	hsa-miR-20b	hsa-miR-17	hsa-miR-93	hsa-miR-519d,13
PTEN,KBTBD6,protein_coding,0.31073,0.0081315789236493,1,hsa-miR-21,9
PTEN,KCND3,protein_coding,0.12476,0.048793657992407,5,hsa-miR-106a	hsa-miR-20b	hsa-miR-17	hsa-miR-93	hsa-miR-519d,9
PTEN,KDM3B,protein_coding,0.12533,0.0341636273327498,1,hsa-miR-93,8
PTEN,KDR,protein_coding,0.21392,0.0180041327486442,1,hsa-miR-200c,7
PTEN,KIAA0232,protein_coding,0.07511,0.0602932922871783,4,hsa-miR-17	hsa-miR-93	hsa-miR-20b	hsa-miR-106a,9
PTEN,KIAA1109,protein_coding,0.20489,0.0210856263002961,2,hsa-miR-32	hsa-miR-25,11
PTEN,KIAA1147,protein_coding,0.48711,0.00121933283143075,4,hsa-miR-20b	hsa-miR-141	hsa-miR-106a	hsa-miR-519d,10
PTEN,KIAA1279,protein_coding,0.09262,0.0391784748150683,2,hsa-miR-32	hsa-miR-93,11
PTEN,KIAA1551,protein_coding,0.35978,0.0161229772011164,7,hsa-miR-21	hsa-miR-25	hsa-miR-106a	hsa-miR-20b	hsa-miR-17	hsa-miR-93	hsa-miR-519d,12
PTEN,KIAA1715,protein_coding,0.29197,0.0131313808179,2,hsa-miR-93	hsa-miR-21,8
PTEN,KIAA1919,protein_coding,0.45371,0.00100559635852146,1,hsa-miR-17,4
PTEN,KIF13A,protein_coding,0.23677,0.0235855883332635,3,hsa-miR-200c	hsa-miR-429	hsa-miR-301b,10
PTEN,KIF3A,protein_coding,0.29475,0.00941193209527796,1,hsa-miR-32,5
PTEN,KIF5B,protein_coding,0.40394,0.00277776259136736,1,hsa-miR-32,9
PTEN,KIF5C,protein_coding,0.18286,0.0234272670087095,2,hsa-miR-17	hsa-miR-216b,4
PTEN,KLF10,protein_coding,0.24197,0.0284982366126351,5,hsa-miR-106a	hsa-miR-200a	hsa-miR-20b	hsa-miR-17	hsa-miR-93,10
PTEN,KLF12,protein_coding,0.40789,0.00738999028463594,3,hsa-miR-200a	hsa-miR-141	hsa-miR-216b,9
PTEN,KLF3,protein_coding,0.18863,0.0331858674627259,5,hsa-miR-106a	hsa-miR-20b	hsa-miR-17	hsa-miR-93	hsa-miR-519d,9
PTEN,KLF6,protein_coding,0.49305,0.000470325206301803,3,hsa-miR-93	hsa-miR-106a	hsa-miR-301b,10
PTEN,KLF9,protein_coding,0.1063,0.0360050955429036,2,hsa-miR-221	hsa-miR-93,9
PTEN,KLHL15,protein_coding,0.33086,0.0066947776740762,1,hsa-miR-21,10
PTEN,KLHL20,protein_coding,0.19439,0.0382860364066209,7,hsa-miR-200c	hsa-miR-200a	hsa-miR-17	hsa-miR-141	hsa-miR-19a	hsa-miR-93	hsa-miR-429,11
PTEN,KLHL28,protein_coding,0.16478,0.0320216684135895,4,hsa-miR-17	hsa-miR-93	hsa-miR-20b	hsa-miR-106a,13
PTEN,KLHL42,protein_coding,0.22926,0.0245024642117211,3,hsa-miR-32	hsa-miR-21	hsa-miR-429,8
PTEN,KLHL8,protein_coding,0.51957,-0.000362991248815087,1,hsa-miR-221,3
PTEN,KMT2A,protein_coding,0.52194,-0.00110471656579109,2,hsa-miR-17	hsa-miR-106a,10
PTEN,KPNA6,protein_coding,0.50448,-0.000431919148254412,3,hsa-miR-221	hsa-miR-519d	hsa-miR-106a,11
PTEN,KRAS,protein_coding,0.45113,0.00219636696402617,2,hsa-miR-216b	hsa-miR-429,7
PTEN,LAMA4,protein_coding,0.20527,0.0197666792571109,1,hsa-miR-93,8
PTEN,LAMC1,protein_coding,0.33928,0.00618073201432071,1,hsa-miR-93,9
PTEN,LAPTM4A,protein_coding,0.35111,0.015189504720288,5,hsa-miR-106a	hsa-miR-20b	hsa-miR-17	hsa-miR-93	hsa-miR-519d,6
PTEN,LARS,protein_coding,0.35482,0.00520133588674999,1,hsa-miR-21,5
PTEN,LATS2,protein_coding,0.09794,0.0465684695603604,3,hsa-miR-93	hsa-miR-25	hsa-miR-107,10
PTEN,LCLAT1,protein_coding,0.43919,0.0014473401003933,1,hsa-miR-21,4
PTEN,LCOR,protein_coding,0.36715,0.0107270022266618,4,hsa-miR-32	hsa-miR-17	hsa-miR-25	hsa-miR-107,15
PTEN,LEPROT,protein_coding,0.07782,0.0491523692086574,4,hsa-miR-17	hsa-miR-93	hsa-miR-20b	hsa-miR-106a,12
PTEN,LHFPL2,protein_coding,0.1999,0.0323461743656534,4,hsa-miR-32	hsa-miR-93	hsa-miR-216b	hsa-miR-25,11
PTEN,LIFR,protein_coding,0.35639,0.00510193481412891,1,hsa-miR-21,8
PTEN,LILRA2,protein_coding,0.05688,0.0666271416548232,4,hsa-miR-32	hsa-miR-25	hsa-miR-106a	hsa-miR-301b,4
PTEN,LIMA1,protein_coding,0.06318,0.0643892103107483,4,hsa-miR-17	hsa-miR-93	hsa-miR-20b	hsa-miR-106a,8
PTEN,LIN7C,protein_coding,0.56492,-0.00344671597187785,2,hsa-miR-21	hsa-miR-107,9
PTEN,LINC00272,lncRNA,0.29506,0.00937304104530071,1,hsa-miR-301b,6
PTEN,LINC00314,lncRNA,0.34784,0.00565428783256033,1,hsa-miR-106a,6
PTEN,LINC00472,lncRNA,0.41692,0.00874543235313524,6,hsa-miR-216b	hsa-miR-106a	hsa-miR-200a	hsa-miR-93	hsa-miR-141	hsa-miR-107,7
PTEN,LINC00566,lncRNA,0.51696,-0.00139907644445866,3,hsa-miR-20b	hsa-miR-301b	hsa-miR-519d,5
PTEN,LINC00691,lncRNA,0.46978,0.00131440840764027,2,hsa-miR-20b	hsa-miR-106a,5
PTEN,LINC00705,lncRNA,0.50963,-0.000439243497415878,2,hsa-miR-20b	hsa-miR-106a,5
PTEN,LINC00922,lncRNA,0.04152,0.0563651362232288,2,hsa-miR-32	hsa-miR-25,3
PTEN,LINC00993,lncRNA,0.18218,0.0351030573621373,4,hsa-miR-17	hsa-miR-93	hsa-miR-20b	hsa-miR-519d,3
PTEN,LINC01378,lncRNA,0.53029,-0.000604711433521782,1,hsa-miR-301b,7
PTEN,LINC01402,lncRNA,0.3595,0.00491451153938224,1,hsa-miR-107,4
PTEN,LIPA,protein_coding,0.26392,0.0122009847297862,1,hsa-miR-301b,9
PTEN,LMLN,protein_coding,0.23644,0.0151408543352865,1,hsa-miR-301b,2
PTEN,LONRF3,protein_coding,0.48859,0.000481929827318983,2,hsa-miR-25	hsa-miR-106a,8
PTEN,LOXL1,protein_coding,0.09332,0.0435128307648922,1,hsa-miR-93,4
PTEN,LPGAT1,protein_coding,0.36397,0.0108602833544966,3,hsa-miR-17	hsa-miR-93	hsa-miR-21,10
PTEN,LPP,protein_coding,0.42004,0.00436756085441675,2,hsa-miR-200a	hsa-miR-141,10
PTEN,LRIF1,protein_coding,0.30281,0.00875156468536378,1,hsa-miR-93,4
PTEN,LRRC57,protein_coding,0.34855,0.00560355969600371,1,hsa-miR-21,4
PTEN,LRRFIP1,protein_coding,0.44331,0.00151388470674096,1,hsa-miR-21,5
PTEN,LUZP1,protein_coding,0.31973,0.00816364349372145,1,hsa-miR-93,7
PTEN,LUZP2,protein_coding,0.30408,0.0190977263160638,4,hsa-miR-17	hsa-miR-93	hsa-miR-20b	hsa-miR-106a,3
PTEN,LYRM7,protein_coding,0.42125,0.0023765206534736,1,hsa-miR-21,9
PTEN,LYSMD3,protein_coding,0.11418,0.0393349250330055,3,hsa-miR-17	hsa-miR-93	hsa-miR-20b,11
PTEN,LZIC,protein_coding,0.33052,0.0167640289526085,5,hsa-miR-216b	hsa-miR-106a	hsa-miR-20b	hsa-miR-17	hsa-miR-93,7
PTEN,MACC1,protein_coding,0.40006,0.00336757407843602,1,hsa-miR-141,4
PTEN,MALT1,protein_coding,0.44736,0.00400969121009348,3,hsa-miR-200c	hsa-miR-21	hsa-miR-429,10
PTEN,MAN2A1,protein_coding,0.20795,0.0193969644735839,1,hsa-miR-32,7
PTEN,MAP1B,protein_coding,0.32897,0.00934507973661039,2,hsa-miR-32	hsa-miR-25,8
PTEN,MAP2K4,protein_coding,0.09513,0.0385113975943476,2,hsa-miR-32	hsa-miR-25,10
PTEN,MAP3K1,protein_coding,0.47297,0.000553384391223932,1,hsa-miR-21,7
PTEN,MAP3K2,protein_coding,0.39795,0.00924190333205677,5,hsa-miR-21	hsa-miR-106a	hsa-miR-20b	hsa-miR-17	hsa-miR-93,12
PTEN,MAPK1,protein_coding,0.33706,0.0131561229728032,3,hsa-miR-93	hsa-miR-216b	hsa-miR-20b,11
PTEN,MAPK6,protein_coding,0.38383,0.00366773270524154,1,hsa-miR-29a,9
PTEN,MAPK9,protein_coding,0.12845,0.045056567630634,4,hsa-miR-17	hsa-miR-93	hsa-miR-20b	hsa-miR-106a,8
PTEN,MARCH6,protein_coding,0.4803,0.00216045935936637,4,hsa-miR-17	hsa-miR-93	hsa-miR-20b	hsa-miR-106a,8
PTEN,MBD5,protein_coding,0.28609,0.0135752131947545,2,hsa-miR-200c	hsa-miR-429,9
PTEN,MBNL1,protein_coding,0.45335,0.00114885347978477,1,hsa-miR-21,10
PTEN,MCC,protein_coding,0.19191,0.0384185690743658,6,hsa-miR-106a	hsa-miR-20b	hsa-miR-17	hsa-miR-93	hsa-miR-519d	hsa-miR-301b,10
PTEN,MCL1,protein_coding,0.41676,0.0064433344594256,3,hsa-miR-200a	hsa-miR-141	hsa-miR-519d,12
PTEN,MDM4,protein_coding,0.50573,-0.000457982539473628,4,hsa-miR-19a	hsa-miR-17	hsa-miR-21	hsa-miR-25,8
PTEN,MED13,protein_coding,0.34807,0.00893290428043056,2,hsa-miR-17	hsa-miR-141,10
PTEN,MED13L,protein_coding,0.12507,0.0344581131878858,1,hsa-miR-93,11
PTEN,MED7,protein_coding,0.07101,0.0449087808357617,2,hsa-miR-32	hsa-miR-25,5
PTEN,MEG8,lncRNA,0.41759,0.0063532476549803,3,hsa-miR-32	hsa-miR-200a	hsa-miR-141,7
PTEN,MEGF9,protein_coding,0.45276,0.00116393490750488,1,hsa-miR-21,11
PTEN,METTL15,protein_coding,0.43107,0.00369979643293517,2,hsa-miR-216b	hsa-miR-141,5
PTEN,MFSD8,protein_coding,0.28767,0.0208730251629465,4,hsa-miR-17	hsa-miR-93	hsa-miR-20b	hsa-miR-106a,6
PTEN,MGEA5,protein_coding,0.21018,0.0176206221406324,1,hsa-miR-17,5
PTEN,MIB1,protein_coding,0.42792,0.00215633073858101,1,hsa-miR-21,9
PTEN,MIER3,protein_coding,0.27842,0.0115348551219516,1,hsa-miR-32,6
PTEN,MIR99AHG,lncRNA,0.44427,0.00534469650863106,5,hsa-miR-25	hsa-miR-106a	hsa-miR-200a	hsa-miR-32	hsa-miR-141,8
PTEN,MKL2,protein_coding,0.18162,0.0228369750083841,1,hsa-miR-32,9
PTEN,MKLN1,protein_coding,0.43932,0.00174584829218483,1,hsa-miR-106a,9
PTEN,MMP2,protein_coding,0.09714,0.0380161229531223,2,hsa-miR-17	hsa-miR-519d,9
PTEN,MON2,protein_coding,0.41819,0.00253825859037404,1,hsa-miR-21,8
PTEN,MORF4L1,protein_coding,0.38681,0.0113003607692593,5,hsa-miR-106a	hsa-miR-20b	hsa-miR-93	hsa-miR-519d	hsa-miR-29a,6
PTEN,MPP5,protein_coding,0.14089,0.0296561429648042,2,hsa-miR-21	hsa-miR-93,11
PTEN,MREG,protein_coding,0.09937,0.037453551048613,2,hsa-miR-106a	hsa-miR-301b,2
PTEN,MRO,protein_coding,0.33535,0.00888350416149741,2,hsa-miR-32	hsa-miR-25,7
PTEN,MSANTD2,protein_coding,0.2932,0.00954422580478312,1,hsa-miR-141,4
PTEN,MSANTD4,protein_coding,0.35591,0.00512876828692238,1,hsa-miR-93,5
PTEN,MSH3,protein_coding,0.141,0.0424993888587133,5,hsa-miR-216b	hsa-miR-106a	hsa-miR-20b	hsa-miR-17	hsa-miR-93,9
PTEN,MTAP,protein_coding,0.39407,0.00319160312001115,1,hsa-miR-21,5
PTEN,MTF1,protein_coding,0.47564,0.00248471796642311,6,hsa-miR-106a	hsa-miR-20b	hsa-miR-32	hsa-miR-17	hsa-miR-93	hsa-miR-519d,12
PTEN,MTMR10,protein_coding,0.11817,0.0335126757918084,2,hsa-miR-32	hsa-miR-25,10
PTEN,MTMR3,protein_coding,0.21025,0.0363633658280273,7,hsa-miR-221	hsa-miR-106a	hsa-miR-20b	hsa-miR-17	hsa-miR-93	hsa-miR-107	hsa-miR-519d,9
PTEN,MTMR9,protein_coding,0.18007,0.0344255486869078,5,hsa-miR-21	hsa-miR-106a	hsa-miR-20b	hsa-miR-17	hsa-miR-93,11
PTEN,MTPN,protein_coding,0.40393,0.00277835104647331,1,hsa-miR-21,8
PTEN,MXD1,protein_coding,0.43521,0.00157007822846912,1,hsa-miR-29a,10
PTEN,MYB,protein_coding,0.22243,0.0253387256246045,3,hsa-miR-107	hsa-miR-429	hsa-miR-106a,5
PTEN,MYEF2,protein_coding,0.3388,0.00621089823891144,1,hsa-miR-21,5
PTEN,MYO1D,protein_coding,0.13595,0.0486367210481326,6,hsa-miR-106a	hsa-miR-20b	hsa-miR-32	hsa-miR-17	hsa-miR-93	hsa-miR-519d,5
PTEN,MYO5A,protein_coding,0.34302,0.012679151404877,3,hsa-miR-32	hsa-miR-141	hsa-miR-519d,9
PTEN,N4BP2,protein_coding,0.33197,0.00728650917508522,1,hsa-miR-429,8
PTEN,N4BP2L2,protein_coding,0.41213,0.0083319559166441,5,hsa-miR-106a	hsa-miR-20b	hsa-miR-17	hsa-miR-93	hsa-miR-519d,7
PTEN,NAA30,protein_coding,0.15691,0.0272356873301328,2,hsa-miR-93	hsa-miR-21,9
PTEN,NABP1,protein_coding,0.53894,-0.00309546924127613,3,hsa-miR-20b	hsa-miR-106a	hsa-miR-519d,7
PTEN,NAPEPLD,protein_coding,0.28894,0.0106120994266748,1,hsa-miR-17,7
PTEN,NCOA2,protein_coding,0.44459,0.00251190604378779,2,hsa-miR-200c	hsa-miR-429,7
PTEN,NCOA4,protein_coding,0.16231,0.0265534711100799,1,hsa-miR-93,10
PTEN,NDUFS1,protein_coding,0.53275,-0.000670731045559231,1,hsa-miR-221,3
PTEN,NF1,protein_coding,0.35019,0.0060824623496612,1,hsa-miR-107,9
PTEN,NFAT5,protein_coding,0.4245,0.00599213716352742,3,hsa-miR-21	hsa-miR-20b	hsa-miR-106a,11
PTEN,NFIA,protein_coding,0.14288,0.0421598368453187,5,hsa-miR-21	hsa-miR-19a	hsa-miR-107	hsa-miR-519d	hsa-miR-29a,12
PTEN,NHLRC3,protein_coding,0.09565,0.0485115885669957,3,hsa-miR-17	hsa-miR-93	hsa-miR-20b,5
PTEN,NIN,protein_coding,0.37179,0.0128980623670186,5,hsa-miR-21	hsa-miR-106a	hsa-miR-17	hsa-miR-93	hsa-miR-519d,11
PTEN,NIPBL,protein_coding,0.42773,0.00211503809549857,1,hsa-miR-21,6
PTEN,NKIRAS1,protein_coding,0.16043,0.0388373771490047,4,hsa-miR-17	hsa-miR-93	hsa-miR-20b	hsa-miR-106a,9
PTEN,NME6,protein_coding,0.1812,0.0380228651258273,5,hsa-miR-106a	hsa-miR-20b	hsa-miR-17	hsa-miR-93	hsa-miR-519d,2
PTEN,NOTCH2,protein_coding,0.17719,0.0315259549365004,3,hsa-miR-25	hsa-miR-106a	hsa-miR-107,11
PTEN,NPAT,protein_coding,0.37658,0.00455929855113352,1,hsa-miR-93,10
PTEN,NPEPPS,protein_coding,0.1577,0.0269122152786932,2,hsa-miR-93	hsa-miR-141,5
PTEN,NPHP3,protein_coding,0.49238,9.85704216131811e-05,1,hsa-miR-519d,3
PTEN,NPNT,protein_coding,0.13461,0.0437858404991335,4,hsa-miR-17	hsa-miR-93	hsa-miR-20b	hsa-miR-106a,2
PTEN,NPTN,protein_coding,0.21326,0.0180813256207858,1,hsa-miR-32,9
PTEN,NR2C2,protein_coding,0.46485,0.00265018079514473,3,hsa-miR-21	hsa-miR-20b	hsa-miR-519d,11
PTEN,NR3C1,protein_coding,0.13084,0.0445232946712861,5,hsa-miR-106a	hsa-miR-20b	hsa-miR-32	hsa-miR-17	hsa-miR-93,13
PTEN,NSA2,protein_coding,0.38358,0.00368009238100042,1,hsa-miR-216b,2
PTEN,NT5C2,protein_coding,0.44824,0.00116572277487212,1,hsa-miR-21,9
PTEN,NUFIP2,protein_coding,0.44084,0.00572193765410095,5,hsa-miR-106a	hsa-miR-200c	hsa-miR-17	hsa-miR-19a	hsa-miR-93,10
PTEN,NUP98,protein_coding,0.41774,0.00390746458058457,2,hsa-miR-21	hsa-miR-216b,8
PTEN,ODF2L,protein_coding,0.38931,0.00340958247356525,1,hsa-miR-107,2
PTEN,OMD,protein_coding,0.15489,0.0275417623471662,2,hsa-miR-106a	hsa-miR-301b,9
PTEN,ORC4,protein_coding,0.29637,0.0117388883658465,2,hsa-miR-21	hsa-miR-107,4
PTEN,OSBP,protein_coding,0.48226,0.000279447764317792,1,hsa-miR-301b,7
PTEN,OSBPL8,protein_coding,0.27454,0.0118558297079608,1,hsa-miR-32,9
PTEN,OSMR,protein_coding,0.23315,0.0175172636183113,2,hsa-miR-32	hsa-miR-25,9
PTEN,OSTM1,protein_coding,0.23085,0.0330851925469543,7,hsa-miR-106a	hsa-miR-200c	hsa-miR-20b	hsa-miR-17	hsa-miR-93	hsa-miR-429	hsa-miR-519d,9
PTEN,OTUD1,protein_coding,0.24584,0.0140736128981117,1,hsa-miR-19a,5
PTEN,OTUD4,protein_coding,0.55631,-0.00513156186017732,4,hsa-miR-93	hsa-miR-20b	hsa-miR-106a	hsa-miR-29a,13
PTEN,OTUD7B,protein_coding,0.09946,0.0462013447323593,3,hsa-miR-32	hsa-miR-25	hsa-miR-107,7
PTEN,PAFAH1B1,protein_coding,0.22277,0.0290909169200225,4,hsa-miR-32	hsa-miR-93	hsa-miR-20b	hsa-miR-519d,11
PTEN,PAFAH1B2,protein_coding,0.25286,0.0155298100310497,2,hsa-miR-107	hsa-miR-519d,6
PTEN,PAIP2,protein_coding,0.51734,-0.000320596185908448,1,hsa-miR-221,7
PTEN,PAK2,protein_coding,0.48801,0.000181254477171766,1,hsa-miR-200c,9
PTEN,PANK3,protein_coding,0.19568,0.0329848375710985,4,hsa-miR-221	hsa-miR-93	hsa-miR-17	hsa-miR-20b,11
PTEN,PAPD4,protein_coding,0.18463,0.0228315312926519,1,hsa-miR-301b,9
PTEN,PAPPA,protein_coding,0.32618,0.00701523232241757,1,hsa-miR-141,6
PTEN,PAWR,protein_coding,0.16988,0.0335293866701714,3,hsa-miR-32	hsa-miR-25	hsa-miR-107,9
PTEN,PBX3,protein_coding,0.23726,0.0150558727443398,1,hsa-miR-93,6
PTEN,PCBD2,protein_coding,0.1052,0.0362279981728871,2,hsa-miR-32	hsa-miR-25,5
PTEN,PCBP2,protein_coding,0.47012,0.00226044249396673,3,hsa-miR-17	hsa-miR-93	hsa-miR-519d,2
PTEN,PCDH7,protein_coding,0.13091,0.0331681364009425,1,hsa-miR-25,5
PTEN,PCGF5,protein_coding,0.29988,0.00920395267116159,1,hsa-miR-17,8
PTEN,PCMTD1,protein_coding,0.415,0.00833521715033164,5,hsa-miR-25	hsa-miR-20b	hsa-miR-32	hsa-miR-17	hsa-miR-93,12
PTEN,PDCD4,protein_coding,0.11597,0.0340859373786529,2,hsa-miR-93	hsa-miR-21,10
PTEN,PDIK1L,protein_coding,0.28407,0.0137637164978629,2,hsa-miR-221	hsa-miR-93,7
PTEN,PDLIM5,protein_coding,0.3577,0.00503303377495426,1,hsa-miR-17,9
PTEN,PDPK1,protein_coding,0.12126,0.0496241933940902,5,hsa-miR-106a	hsa-miR-20b	hsa-miR-17	hsa-miR-93	hsa-miR-429,9
PTEN,PDZD8,protein_coding,0.30041,0.0150226602484061,3,hsa-miR-32	hsa-miR-25	hsa-miR-107,14
PTEN,PEAK1,protein_coding,0.20567,0.0326905385884468,4,hsa-miR-32	hsa-miR-17	hsa-miR-93	hsa-miR-20b,12
PTEN,PER2,protein_coding,0.06608,0.0558702065619373,3,hsa-miR-32	hsa-miR-21	hsa-miR-25,10
PTEN,PGM2L1,protein_coding,0.4517,0.00367227968529799,3,hsa-miR-221	hsa-miR-17	hsa-miR-519d,9
PTEN,PHAX,protein_coding,0.36112,0.0048223138476271,1,hsa-miR-141,7
PTEN,PHC3,protein_coding,0.19155,0.0228757730476768,2,hsa-miR-32	hsa-miR-93,9
PTEN,PHLPP2,protein_coding,0.40324,0.0095907020748984,5,hsa-miR-25	hsa-miR-32	hsa-miR-17	hsa-miR-93	hsa-miR-519d,8
PTEN,PHTF2,protein_coding,0.46771,0.0024264428071081,3,hsa-miR-32	hsa-miR-17	hsa-miR-106a,6
PTEN,PIK3C2A,protein_coding,0.40161,0.00329826920441673,1,hsa-miR-21,10
PTEN,PIK3R1,protein_coding,0.19377,0.0292038275146082,3,hsa-miR-221	hsa-miR-21	hsa-miR-107,9
PTEN,PIP4K2A,protein_coding,0.18096,0.0353199817726695,4,hsa-miR-17	hsa-miR-93	hsa-miR-20b	hsa-miR-519d,11
PTEN,PIWIL2,protein_coding,0.4626,0.00280656800666107,3,hsa-miR-20b	hsa-miR-106a	hsa-miR-519d,1
PTEN,PKD2,protein_coding,0.13264,0.031104634900872,2,hsa-miR-17	hsa-miR-93,11
PTEN,PKNOX1,protein_coding,0.20118,0.0378653128475868,7,hsa-miR-21	hsa-miR-25	hsa-miR-106a	hsa-miR-216b	hsa-miR-32	hsa-miR-17	hsa-miR-93,5
PTEN,PLA2G12A,protein_coding,0.36827,0.00443275499438223,1,hsa-miR-301b,4
PTEN,PLEKHA1,protein_coding,0.42581,0.00566133491239315,3,hsa-miR-32	hsa-miR-21	hsa-miR-107,12
PTEN,PLEKHF2,protein_coding,0.35726,0.00744038834718752,2,hsa-miR-20b	hsa-miR-301b,5
PTEN,PLS1,protein_coding,0.27614,0.0222409499983849,4,hsa-miR-17	hsa-miR-93	hsa-miR-216b	hsa-miR-106a,5
PTEN,PLXDC1,protein_coding,0.17047,0.0246570387841697,1,hsa-miR-106a,5
PTEN,PMAIP1,protein_coding,0.45941,0.00366050513356644,4,hsa-miR-17	hsa-miR-93	hsa-miR-429	hsa-miR-106a,3
PTEN,PNRC2,protein_coding,0.52872,-0.000698882523189504,1,hsa-miR-221,5
PTEN,POC1B-GALNT4,protein_coding,0.28689,0.0100988654325165,1,hsa-miR-301b,2
PTEN,PPIG,protein_coding,0.4342,0.00160236989727131,1,hsa-miR-107,7
PTEN,PPM1H,protein_coding,0.23583,0.0152279718749091,1,hsa-miR-93,2
PTEN,PPP1R12A,protein_coding,0.3262,0.0076932429392203,1,hsa-miR-93,10
PTEN,PPP1R12B,protein_coding,0.25767,0.0245028338540369,4,hsa-miR-17	hsa-miR-93	hsa-miR-20b	hsa-miR-519d,8
PTEN,PPP1R15B,protein_coding,0.37852,0.0139473476852351,7,hsa-miR-221	hsa-miR-106a	hsa-miR-32	hsa-miR-17	hsa-miR-141	hsa-miR-19a	hsa-miR-93,11
PTEN,PPP1R3B,protein_coding,0.24023,0.023171503680561,3,hsa-miR-17	hsa-miR-93	hsa-miR-20b,6
PTEN,PPP2CB,protein_coding,0.46078,0.000801722860195558,1,hsa-miR-216b,10
PTEN,PPP2R2A,protein_coding,0.46283,0.00163167825842769,2,hsa-miR-221	hsa-miR-17,6
PTEN,PPP2R5C,protein_coding,0.38363,0.00367819646637563,1,hsa-miR-107,4
PTEN,PPP6C,protein_coding,0.23376,0.0315386852743359,6,hsa-miR-221	hsa-miR-20b	hsa-miR-17	hsa-miR-107	hsa-miR-93	hsa-miR-519d,5
PTEN,PPP6R3,protein_coding,0.45402,0.00433904955993752,5,hsa-miR-106a	hsa-miR-20b	hsa-miR-17	hsa-miR-93	hsa-miR-301b,6
PTEN,PPTC7,protein_coding,0.38201,0.00375360374090056,1,hsa-miR-93,7
PTEN,PREPL,protein_coding,0.39484,0.00362509757129725,1,hsa-miR-21,5
PTEN,PRICKLE2,protein_coding,0.12828,0.0297769262350131,1,hsa-miR-19a,11
PTEN,PRKAA1,protein_coding,0.44086,0.00159444187693258,1,hsa-miR-301b,5
PTEN,PRKAA2,protein_coding,0.49653,3.89464581626031e-05,1,hsa-miR-141,1
PTEN,PRKAR1A,protein_coding,0.2013,0.0346089109462028,5,hsa-miR-25	hsa-miR-106a	hsa-miR-20b	hsa-miR-17	hsa-miR-93,13
PTEN,PRKCE,protein_coding,0.45315,0.00209082063611157,2,hsa-miR-21	hsa-miR-107,9
PTEN,PRR14L,protein_coding,0.50901,-0.000407373713441045,2,hsa-miR-21	hsa-miR-107,8
PTEN,PRSS23,protein_coding,0.23443,0.0173918771817845,2,hsa-miR-141	hsa-miR-301b,5
PTEN,PSD3,protein_coding,0.23926,0.0232942416509143,3,hsa-miR-17	hsa-miR-200c	hsa-miR-429,8
PTEN,PTAR1,protein_coding,0.41301,0.00273709818738832,1,hsa-miR-21,10
PTEN,PTBP3,protein_coding,0.43917,0.00277361356433595,2,hsa-miR-221	hsa-miR-21,8
PTEN,PTGFRN,protein_coding,0.2673,0.0233360270228436,4,hsa-miR-17	hsa-miR-93	hsa-miR-20b	hsa-miR-106a,7
PTEN,PTGR2,protein_coding,0.10368,0.0451083054286521,3,hsa-miR-25	hsa-miR-106a	hsa-miR-301b,3
PTEN,PTP4A1,protein_coding,0.49571,0.00015702315673935,2,hsa-miR-32	hsa-miR-20b,8
PTEN,PTPN4,protein_coding,0.40734,0.00300246914422148,1,hsa-miR-429,12
PTEN,PTPN9,protein_coding,0.25093,0.0134946818841545,1,hsa-miR-93,7
PTEN,PTPRD,protein_coding,0.4433,0.00510753777888212,4,hsa-miR-429	hsa-miR-200c	hsa-miR-200a	hsa-miR-141,3
PTEN,PTPRG,protein_coding,0.20187,0.0185899891567343,1,hsa-miR-301b,10
PTEN,PURA,protein_coding,0.18462,0.0291242016476831,4,hsa-miR-93	hsa-miR-21	hsa-miR-106a	hsa-miR-107,13
PTEN,PURB,protein_coding,0.44445,0.00252072680645221,2,hsa-miR-21	hsa-miR-107,9
PTEN,PURG,protein_coding,0.27075,0.0115353656808663,1,hsa-miR-32,8
PTEN,PWAR6,lncRNA,0.2553,0.0306743914641775,10,hsa-miR-21	hsa-miR-106a	hsa-miR-200a	hsa-miR-20b	hsa-miR-17	hsa-miR-141	hsa-miR-93	hsa-miR-429	hsa-miR-301b	hsa-miR-519d,8
PTEN,PXK,protein_coding,0.11384,0.0481058568388027,5,hsa-miR-106a	hsa-miR-20b	hsa-miR-17	hsa-miR-93	hsa-miR-301b,9
PTEN,QKI,protein_coding,0.39708,0.0102879146084829,4,hsa-miR-429	hsa-miR-200c	hsa-miR-200a	hsa-miR-141,15
PTEN,RAB10,protein_coding,0.28232,0.0104799185011335,1,hsa-miR-107,7
PTEN,RAB11FIP2,protein_coding,0.42825,0.00214500358266745,1,hsa-miR-21,8
PTEN,RAB14,protein_coding,0.29854,0.00984819536456916,1,hsa-miR-301b,6
PTEN,RAB30,protein_coding,0.15121,0.0405949881655828,4,hsa-miR-17	hsa-miR-93	hsa-miR-200a	hsa-miR-20b,11
PTEN,RAB33B,protein_coding,0.22351,0.0160784714517492,1,hsa-miR-25,6
PTEN,RAB5B,protein_coding,0.0895,0.0619709862733641,7,hsa-miR-106a	hsa-miR-20b	hsa-miR-17	hsa-miR-19a	hsa-miR-93	hsa-miR-519d	hsa-miR-301b,5
PTEN,RAB6C,protein_coding,0.40361,0.00279235666043923,1,hsa-miR-21,4
PTEN,RAB8B,protein_coding,0.23889,0.0279974167333684,4,hsa-miR-19a	hsa-miR-93	hsa-miR-200a	hsa-miR-141,12
PTEN,RABEP1,protein_coding,0.04545,0.0643414767764775,3,hsa-miR-17	hsa-miR-93	hsa-miR-20b,9
PTEN,RABGAP1,protein_coding,0.43071,0.00172408577465044,1,hsa-miR-21,7
PTEN,RANBP6,protein_coding,0.37614,0.0070603593297886,2,hsa-miR-32	hsa-miR-25,5
PTEN,RAP2C,protein_coding,0.36425,0.01561152561132,7,hsa-miR-106a	hsa-miR-20b	hsa-miR-17	hsa-miR-141	hsa-miR-93	hsa-miR-429	hsa-miR-519d,10
PTEN,RAPGEF4,protein_coding,0.19772,0.0293818003625885,3,hsa-miR-17	hsa-miR-93	hsa-miR-519d,9
PTEN,RAPH1,protein_coding,0.48334,0.000290332955440731,1,hsa-miR-21,7
PTEN,RASA1,protein_coding,0.15646,0.0273041771012565,2,hsa-miR-19a	hsa-miR-21,9
PTEN,RASEF,protein_coding,0.35492,0.00519395658866412,1,hsa-miR-21,3
PTEN,RASSF8,protein_coding,0.36965,0.00749270320783563,2,hsa-miR-200c	hsa-miR-429,9
PTEN,RB1,protein_coding,0.11628,0.0495598969062302,7,hsa-miR-221	hsa-miR-21	hsa-miR-106a	hsa-miR-20b	hsa-miR-17	hsa-miR-141	hsa-miR-93,13
PTEN,RBFOX2,protein_coding,0.22141,0.0169781895579912,1,hsa-miR-32,10
PTEN,RBL2,protein_coding,0.12906,0.03970703419242,3,hsa-miR-32	hsa-miR-17	hsa-miR-106a,10
PTEN,RBM27,protein_coding,0.39379,0.00733160386774051,3,hsa-miR-32	hsa-miR-25	hsa-miR-301b,12
PTEN,RBM41,protein_coding,0.50873,-0.000575647629837528,3,hsa-miR-17	hsa-miR-93	hsa-miR-519d,8
PTEN,RBM43,protein_coding,0.16736,0.0232038418893866,1,hsa-miR-301b,10
PTEN,RBM47,protein_coding,0.35254,0.00535631257735761,1,hsa-miR-216b,2
PTEN,RBMS2,protein_coding,0.14353,0.029218113651711,2,hsa-miR-32	hsa-miR-25,9
PTEN,RBPJ,protein_coding,0.6191,-0.00438779473495532,1,hsa-miR-25,9
PTEN,RCOR1,protein_coding,0.60609,-0.00527604958522543,2,hsa-miR-221	hsa-miR-25,9
PTEN,RECK,protein_coding,0.16776,0.0257224621637354,2,hsa-miR-221	hsa-miR-25,12
PTEN,REEP3,protein_coding,0.31346,0.0175260410772193,5,hsa-miR-106a	hsa-miR-20b	hsa-miR-17	hsa-miR-93	hsa-miR-519d,14
PTEN,REL,protein_coding,0.37357,0.010351797557874,3,hsa-miR-32	hsa-miR-25	hsa-miR-107,9
PTEN,REST,protein_coding,0.38885,0.0113080117366287,6,hsa-miR-21	hsa-miR-106a	hsa-miR-20b	hsa-miR-17	hsa-miR-93	hsa-miR-29a,13
PTEN,REV1,protein_coding,0.42928,0.00329422965171705,2,hsa-miR-21	hsa-miR-519d,9
PTEN,REV3L,protein_coding,0.45542,0.000947753194839196,1,hsa-miR-21,12
PTEN,RFK,protein_coding,0.39794,0.00794379364601219,3,hsa-miR-17	hsa-miR-93	hsa-miR-106a,1
PTEN,RFTN2,protein_coding,0.20534,0.0191098403036406,1,hsa-miR-25,5
PTEN,RFX7,protein_coding,0.25458,0.0162223166617415,2,hsa-miR-32	hsa-miR-301b,8
PTEN,RGMB,protein_coding,0.21197,0.0328606699005063,5,hsa-miR-106a	hsa-miR-20b	hsa-miR-17	hsa-miR-93	hsa-miR-519d,6
PTEN,RGS17,protein_coding,0.50343,-9.3531750947784e-05,1,hsa-miR-32,6
PTEN,RIN2,protein_coding,0.279,0.0230830594675875,4,hsa-miR-429	hsa-miR-200c	hsa-miR-200a	hsa-miR-141,8
PTEN,RLIM,protein_coding,0.62622,-0.0047638034593474,1,hsa-miR-32,9
PTEN,RMND5A,protein_coding,0.32169,0.00733122770478267,1,hsa-miR-21,10
PTEN,RNF11,protein_coding,0.18444,0.0312382408702104,3,hsa-miR-17	hsa-miR-21	hsa-miR-301b,10
PTEN,RNF111,protein_coding,0.13261,0.0310938997634901,2,hsa-miR-17	hsa-miR-21,12
PTEN,RNF125,protein_coding,0.3248,0.0143187826834878,3,hsa-miR-32	hsa-miR-25	hsa-miR-301b,11
PTEN,RNF141,protein_coding,0.24055,0.0146556907301208,1,hsa-miR-32,7
PTEN,RNF6,protein_coding,0.38673,0.00353559097893305,1,hsa-miR-21,9
PTEN,RORA,protein_coding,0.37318,0.0122819394079658,5,hsa-miR-106a	hsa-miR-20b	hsa-miR-32	hsa-miR-17	hsa-miR-93,11
PTEN,RP11-1000B6.3,lncRNA,0.05123,0.0726100711066223,5,hsa-miR-25	hsa-miR-20b	hsa-miR-32	hsa-miR-17	hsa-miR-93,9
PTEN,RP11-206L10.2,lncRNA,0.52558,-0.00113033844217678,2,hsa-miR-32	hsa-miR-25,7
PTEN,RP11-221J22.1,lncRNA,0.51564,-0.00028269381554985,1,hsa-miR-216b,4
PTEN,RP11-307E17.8,lncRNA,0.23387,0.0275468118069327,4,hsa-miR-17	hsa-miR-93	hsa-miR-20b	hsa-miR-106a,8
PTEN,RP11-356C4.3,lncRNA,0.47102,0.00126085767962308,2,hsa-miR-20b	hsa-miR-519d,3
PTEN,RP11-364P22.2,lncRNA,0.44963,0.00112597171489986,1,hsa-miR-20b,4
PTEN,RP11-508N22.9,lncRNA,0.42036,0.00376529721256205,2,hsa-miR-21	hsa-miR-200a,4
PTEN,RP11-553L6.5,lncRNA,0.4032,0.0110831125969109,8,hsa-miR-106a	hsa-miR-200a	hsa-miR-20b	hsa-miR-17	hsa-miR-141	hsa-miR-93	hsa-miR-429	hsa-miR-519d,11
PTEN,RP11-645C24.5,lncRNA,0.44952,0.00228213418980719,2,hsa-miR-20b	hsa-miR-519d,8
PTEN,RPRD2,protein_coding,0.31016,0.0107290181664985,2,hsa-miR-32	hsa-miR-21,6
PTEN,RPS6KA3,protein_coding,0.48039,0.000318252251716666,1,hsa-miR-21,5
PTEN,RPS6KA5,protein_coding,0.27156,0.0263973604885995,6,hsa-miR-106a	hsa-miR-20b	hsa-miR-17	hsa-miR-19a	hsa-miR-93	hsa-miR-301b,7
PTEN,RRN3,protein_coding,0.31039,0.0210415255413779,6,hsa-miR-25	hsa-miR-106a	hsa-miR-20b	hsa-miR-32	hsa-miR-17	hsa-miR-93,5
PTEN,RSBN1,protein_coding,0.47171,0.00123383307536384,2,hsa-miR-32	hsa-miR-25,10
PTEN,RSF1,protein_coding,0.41981,0.00213284726979319,1,hsa-miR-21,10
PTEN,RTN4,protein_coding,0.50431,-6.52461651468594e-05,1,hsa-miR-21,2
PTEN,RUFY2,protein_coding,0.38879,0.0101317295696939,5,hsa-miR-106a	hsa-miR-20b	hsa-miR-17	hsa-miR-93	hsa-miR-519d,13
PTEN,RUFY3,protein_coding,0.42332,0.00200402709540495,1,hsa-miR-21,4
PTEN,RUNDC1,protein_coding,0.04566,0.0781109287618748,6,hsa-miR-106a	hsa-miR-20b	hsa-miR-17	hsa-miR-93	hsa-miR-519d	hsa-miR-301b,2
PTEN,RUNDC3B,protein_coding,0.19482,0.0218455408487663,2,hsa-miR-221	hsa-miR-93,6
PTEN,RUNX1,protein_coding,0.27435,0.0236203734807098,4,hsa-miR-221	hsa-miR-17	hsa-miR-141	hsa-miR-106a,11
PTEN,RUNX1T1,protein_coding,0.15654,0.0277429339805119,1,hsa-miR-107,6
PTEN,SALL1,protein_coding,0.18766,0.0227664037043168,2,hsa-miR-107	hsa-miR-106a,6
PTEN,SAMD12,protein_coding,0.21491,0.0301607938829982,4,hsa-miR-17	hsa-miR-93	hsa-miR-20b	hsa-miR-106a,7
PTEN,SAMD5,protein_coding,0.36106,0.00482615162056307,1,hsa-miR-21,3
PTEN,SAMD8,protein_coding,0.22672,0.033681765499858,7,hsa-miR-221	hsa-miR-106a	hsa-miR-20b	hsa-miR-32	hsa-miR-17	hsa-miR-93	hsa-miR-301b,15
PTEN,SAR1A,protein_coding,0.44549,0.00246703402590065,2,hsa-miR-221	hsa-miR-21,9
PTEN,SASH1,protein_coding,0.19613,0.0329005983657489,4,hsa-miR-32	hsa-miR-93	hsa-miR-21	hsa-miR-25,12
PTEN,SBNO1,protein_coding,0.59901,-0.00485988168510129,2,hsa-miR-32	hsa-miR-221,5
PTEN,SEC23A,protein_coding,0.40925,0.00907398779424501,4,hsa-miR-17	hsa-miR-200c	hsa-miR-93	hsa-miR-429,12
PTEN,SEC24A,protein_coding,0.30891,0.0117716579352922,2,hsa-miR-200c	hsa-miR-429,9
PTEN,SECISBP2L,protein_coding,0.31293,0.0191038187373204,4,hsa-miR-200c	hsa-miR-21	hsa-miR-429	hsa-miR-301b,11
PTEN,SEMA6A,protein_coding,0.26596,0.0119787997073563,1,hsa-miR-107,1
PTEN,SENP8,protein_coding,0.16518,0.0256425898543428,1,hsa-miR-93,4
PTEN,SEPT2,protein_coding,0.22602,0.0292278958884581,5,hsa-miR-21	hsa-miR-106a	hsa-miR-20b	hsa-miR-17	hsa-miR-93,9
PTEN,SEPT7,protein_coding,0.33793,0.0163636475744163,4,hsa-miR-429	hsa-miR-200c	hsa-miR-200a	hsa-miR-141,13
PTEN,SERAC1,protein_coding,0.35292,0.00532953780126454,1,hsa-miR-21,7
PTEN,SERF1B,protein_coding,0.19453,0.0331528203867557,4,hsa-miR-17	hsa-miR-93	hsa-miR-20b	hsa-miR-106a,4
PTEN,SERINC1,protein_coding,0.14611,0.0415523755911223,4,hsa-miR-17	hsa-miR-93	hsa-miR-20b	hsa-miR-106a,12
PTEN,SERINC3,protein_coding,0.25195,0.0133893348908601,1,hsa-miR-301b,8
PTEN,SESN1,protein_coding,0.16807,0.046066197886311,8,hsa-miR-21	hsa-miR-106a	hsa-miR-200c	hsa-miR-20b	hsa-miR-17	hsa-miR-93	hsa-miR-429	hsa-miR-519d,9
PTEN,SESTD1,protein_coding,0.40648,0.00267304188691334,1,hsa-miR-21,7
PTEN,SGK1,protein_coding,0.42528,0.00192546984691185,1,hsa-miR-19a,5
PTEN,SGMS1,protein_coding,0.26002,0.0248308353725278,5,hsa-miR-106a	hsa-miR-20b	hsa-miR-32	hsa-miR-17	hsa-miR-93,12
PTEN,SGPL1,protein_coding,0.21949,0.0317293979764994,5,hsa-miR-106a	hsa-miR-20b	hsa-miR-17	hsa-miR-93	hsa-miR-519d,12
PTEN,SGTB,protein_coding,0.44786,0.00497819586688997,5,hsa-miR-106a	hsa-miR-20b	hsa-miR-17	hsa-miR-93	hsa-miR-519d,11
PTEN,SH2B3,protein_coding,0.23418,0.0174219344507015,2,hsa-miR-32	hsa-miR-25,9
PTEN,SH3BP4,protein_coding,0.08014,0.0481646223270758,1,hsa-miR-93,5
PTEN,SH3GLB1,protein_coding,0.4215,0.00761080387111826,5,hsa-miR-21	hsa-miR-106a	hsa-miR-20b	hsa-miR-93	hsa-miR-519d,11
PTEN,SH3PXD2A,protein_coding,0.09549,0.0385260558720676,2,hsa-miR-32	hsa-miR-93,11
PTEN,SHE,protein_coding,0.21303,0.0196662591011153,2,hsa-miR-32	hsa-miR-25,10
PTEN,SHOC2,protein_coding,0.2246,0.0307856309038716,7,hsa-miR-106a	hsa-miR-200c	hsa-miR-20b	hsa-miR-17	hsa-miR-93	hsa-miR-429	hsa-miR-519d,14
PTEN,SIRT1,protein_coding,0.59749,-0.00320970032647833,1,hsa-miR-221,11
PTEN,SKIL,protein_coding,0.4372,0.00607336645194992,5,hsa-miR-106a	hsa-miR-20b	hsa-miR-17	hsa-miR-93	hsa-miR-301b,10
PTEN,SLAIN2,protein_coding,0.13836,0.042982484875104,5,hsa-miR-21	hsa-miR-20b	hsa-miR-17	hsa-miR-107	hsa-miR-93,12
PTEN,SLC10A6,protein_coding,0.29283,0.00958006730346206,1,hsa-miR-25,10
PTEN,SLC10A7,protein_coding,0.52862,-0.00146716899534172,2,hsa-miR-32	hsa-miR-221,7
PTEN,SLC12A6,protein_coding,0.33084,0.0171944628879082,4,hsa-miR-17	hsa-miR-93	hsa-miR-20b	hsa-miR-106a,11
PTEN,SLC16A9,protein_coding,0.49341,8.2412922432662e-05,1,hsa-miR-519d,6
PTEN,SLC19A3,protein_coding,0.48652,0.000579870400223864,2,hsa-miR-221	hsa-miR-216b,3
PTEN,SLC22A23,protein_coding,0.18107,0.0352975694359751,4,hsa-miR-17	hsa-miR-93	hsa-miR-519d	hsa-miR-106a,2
PTEN,SLC25A16,protein_coding,0.34452,0.00585854105503011,1,hsa-miR-32,4
PTEN,SLC25A36,protein_coding,0.49539,0.000170519639604183,2,hsa-miR-32	hsa-miR-221,7
PTEN,SLC25A46,protein_coding,0.09236,0.0454736704330099,4,hsa-miR-17	hsa-miR-93	hsa-miR-20b	hsa-miR-106a,9
PTEN,SLC30A1,protein_coding,0.19701,0.0340324764103099,4,hsa-miR-17	hsa-miR-93	hsa-miR-20b	hsa-miR-106a,11
PTEN,SLC30A7,protein_coding,0.25852,0.023807894594948,5,hsa-miR-106a	hsa-miR-17	hsa-miR-107	hsa-miR-19a	hsa-miR-93,9
PTEN,SLC35F5,protein_coding,0.16254,0.0307885031989056,3,hsa-miR-17	hsa-miR-93	hsa-miR-106a,10
PTEN,SLC38A2,protein_coding,0.55595,-0.00159966734977524,1,hsa-miR-301b,7
PTEN,SLC38A9,protein_coding,0.29326,0.0119853840163481,2,hsa-miR-106a	hsa-miR-301b,7
PTEN,SLC4A7,protein_coding,0.26766,0.0243762514651508,4,hsa-miR-17	hsa-miR-93	hsa-miR-25	hsa-miR-20b,9
PTEN,SLC7A11,protein_coding,0.48451,0.00114588454882004,3,hsa-miR-32	hsa-miR-20b	hsa-miR-519d,5
PTEN,SLK,protein_coding,0.20653,0.024747423125229,3,hsa-miR-17	hsa-miR-93	hsa-miR-21,13
PTEN,SMAD1,protein_coding,0.39386,0.00319759082890897,1,hsa-miR-216b,9
PTEN,SMAD5,protein_coding,0.1678,0.0300365555673346,3,hsa-miR-17	hsa-miR-93	hsa-miR-20b,11
PTEN,SMARCA5,protein_coding,0.56314,-0.00159269317228539,1,hsa-miR-107,7
PTEN,SMG1,protein_coding,0.40006,0.00490158317078943,2,hsa-miR-17	hsa-miR-106a,10
PTEN,SMNDC1,protein_coding,0.40106,0.00289370854630866,1,hsa-miR-21,6
PTEN,SNHG23,lncRNA,0.45889,0.00428239635308383,6,hsa-miR-216b	hsa-miR-200a	hsa-miR-32	hsa-miR-141	hsa-miR-429	hsa-miR-301b,6
PTEN,SNTB2,protein_coding,0.21321,0.0365261527188894,8,hsa-miR-25	hsa-miR-106a	hsa-miR-20b	hsa-miR-17	hsa-miR-93	hsa-miR-107	hsa-miR-519d	hsa-miR-301b,10
PTEN,SNX13,protein_coding,0.39574,0.00357490998606752,1,hsa-miR-21,8
PTEN,SNX24,protein_coding,0.36628,0.00453249395442333,1,hsa-miR-32,6
PTEN,SNX9,protein_coding,0.08697,0.0457873586389059,1,hsa-miR-93,6
PTEN,SOCS5,protein_coding,0.50464,-0.000221314422881591,2,hsa-miR-21	hsa-miR-106a,10
PTEN,SOCS6,protein_coding,0.39988,0.00553585470988899,2,hsa-miR-17	hsa-miR-21,11
PTEN,SON,protein_coding,0.23239,0.0284023685977037,5,hsa-miR-21	hsa-miR-106a	hsa-miR-20b	hsa-miR-17	hsa-miR-93,11
PTEN,SORCS2,protein_coding,0.12566,0.0485823268554457,5,hsa-miR-106a	hsa-miR-20b	hsa-miR-17	hsa-miR-141	hsa-miR-93,6
PTEN,SOWAHC,protein_coding,0.26315,0.0206055327485072,3,hsa-miR-93	hsa-miR-21	hsa-miR-107,9
PTEN,SP1,protein_coding,0.32156,0.016671748656931,5,hsa-miR-21	hsa-miR-216b	hsa-miR-200c	hsa-miR-141	hsa-miR-429,10
PTEN,SPAG9,protein_coding,0.34818,0.00801881434826154,2,hsa-miR-200a	hsa-miR-141,10
PTEN,SPCS3,protein_coding,0.28407,0.0188989799701836,3,hsa-miR-32	hsa-miR-25	hsa-miR-106a,11
PTEN,SPG20,protein_coding,0.28644,0.0101321527683146,1,hsa-miR-301b,6
PTEN,SPOPL,protein_coding,0.10886,0.0405069758900286,3,hsa-miR-17	hsa-miR-93	hsa-miR-20b,11
PTEN,SPRED1,protein_coding,0.41896,0.00812158005148278,4,hsa-miR-17	hsa-miR-93	hsa-miR-25	hsa-miR-106a,11
PTEN,SPTLC2,protein_coding,0.13764,0.0459838416519437,5,hsa-miR-106a	hsa-miR-20b	hsa-miR-17	hsa-miR-93	hsa-miR-519d,9
PTEN,SPTLC3,protein_coding,0.48135,0.000298466978377057,1,hsa-miR-106a,5
PTEN,SREK1,protein_coding,0.54661,-0.00239737125814549,2,hsa-miR-21	hsa-miR-107,7
PTEN,SREK1IP1,protein_coding,0.20505,0.0320723088185551,5,hsa-miR-21	hsa-miR-106a	hsa-miR-20b	hsa-miR-17	hsa-miR-93,7
PTEN,SRFBP1,protein_coding,0.23535,0.0180185334260285,2,hsa-miR-32	hsa-miR-25,10
PTEN,SSBP2,protein_coding,0.12329,0.0326864617236549,2,hsa-miR-25	hsa-miR-216b,5
PTEN,SSFA2,protein_coding,0.17451,0.0319445985612956,3,hsa-miR-32	hsa-miR-21	hsa-miR-25,10
PTEN,STARD13,protein_coding,0.12734,0.0318810485982473,2,hsa-miR-21	hsa-miR-301b,11
PTEN,STAT3,protein_coding,0.32547,0.0202796786436631,7,hsa-miR-21	hsa-miR-106a	hsa-miR-200a	hsa-miR-20b	hsa-miR-17	hsa-miR-93	hsa-miR-519d,5
PTEN,STK17B,protein_coding,0.46427,0.00269154696573837,3,hsa-miR-17	hsa-miR-93	hsa-miR-20b,9
PTEN,SUCO,protein_coding,0.27173,0.0138122877749093,2,hsa-miR-17	hsa-miR-93,7
PTEN,SUSD6,protein_coding,0.05168,0.0616088578254661,3,hsa-miR-17	hsa-miR-93	hsa-miR-20b,8
PTEN,SUV420H1,protein_coding,0.43466,0.00497178743285967,3,hsa-miR-17	hsa-miR-93	hsa-miR-21,11
PTEN,SYNJ2BP,protein_coding,0.09719,0.0537335331187459,4,hsa-miR-17	hsa-miR-93	hsa-miR-20b	hsa-miR-106a,7
PTEN,SYNRG,protein_coding,0.33827,0.00624018181425082,1,hsa-miR-107,6
PTEN,TACC1,protein_coding,0.3936,0.00320941532341924,1,hsa-miR-32,10
PTEN,TADA2B,protein_coding,0.02067,0.0811881369248891,3,hsa-miR-17	hsa-miR-93	hsa-miR-20b,3
PTEN,TAF9B,protein_coding,0.15017,0.0290512872305583,1,hsa-miR-17,7
PTEN,TANC1,protein_coding,0.46332,0.00275687757368046,3,hsa-miR-17	hsa-miR-93	hsa-miR-519d,6
PTEN,TBC1D15,protein_coding,0.25464,0.0153558588269678,2,hsa-miR-17	hsa-miR-25,6
PTEN,TBC1D9,protein_coding,0.1489,0.0287787066119404,1,hsa-miR-106a,5
PTEN,TBK1,protein_coding,0.40973,0.00436616037315968,2,hsa-miR-200c	hsa-miR-429,6
PTEN,TBL1XR1,protein_coding,0.50493,-0.000296165787179392,3,hsa-miR-93	hsa-miR-21	hsa-miR-20b,8
PTEN,TCF4,protein_coding,0.12928,0.0363911988310603,3,hsa-miR-17	hsa-miR-93	hsa-miR-20b,12
PTEN,TCF7L2,protein_coding,0.49995,-3.37766642080628e-06,1,hsa-miR-519d,12
PTEN,TECPR2,protein_coding,0.0228,0.07906683144534,3,hsa-miR-32	hsa-miR-93	hsa-miR-216b,7
PTEN,TET1,protein_coding,0.41379,0.00413984515621543,2,hsa-miR-21	hsa-miR-29a,12
PTEN,TGFB2,protein_coding,0.32853,0.00937877499455146,2,hsa-miR-200a	hsa-miR-141,8
PTEN,TGFBR2,protein_coding,0.20453,0.0360408530787789,6,hsa-miR-106a	hsa-miR-20b	hsa-miR-17	hsa-miR-93	hsa-miR-519d	hsa-miR-301b,12
PTEN,TGFBR3,protein_coding,0.18817,0.022705332927919,2,hsa-miR-21	hsa-miR-107,6
PTEN,TGOLN2,protein_coding,0.11071,0.0492467582378044,4,hsa-miR-17	hsa-miR-93	hsa-miR-20b	hsa-miR-519d,10
PTEN,THAP6,protein_coding,0.28275,0.0111419830297219,1,hsa-miR-301b,6
PTEN,THBS1,protein_coding,0.24391,0.0143074030652232,1,hsa-miR-17,9
PTEN,THRB,protein_coding,0.41366,0.00237388009531836,1,hsa-miR-200a,6
PTEN,TIMP2,protein_coding,0.12985,0.0314435385285584,2,hsa-miR-429	hsa-miR-106a,11
PTEN,TJP1,protein_coding,0.0901,0.0392327405806928,2,hsa-miR-17	hsa-miR-107,11
PTEN,TLR3,protein_coding,0.1016,0.046976369730652,3,hsa-miR-32	hsa-miR-21	hsa-miR-25,8
PTEN,TLR7,protein_coding,0.19022,0.0363480889333783,5,hsa-miR-106a	hsa-miR-20b	hsa-miR-17	hsa-miR-93	hsa-miR-519d,9
PTEN,TMBIM6,protein_coding,0.03125,0.0725127704399997,3,hsa-miR-17	hsa-miR-93	hsa-miR-20b,3
PTEN,TMCC1,protein_coding,0.53155,-0.000636610800194365,1,hsa-miR-221,5
PTEN,TMED7,protein_coding,0.51442,-0.000297295942157605,1,hsa-miR-221,6
PTEN,TMEM167A,protein_coding,0.1901,0.0304035123099224,3,hsa-miR-17	hsa-miR-93	hsa-miR-20b,9
PTEN,TMEM19,protein_coding,0.31848,0.0075616848129134,1,hsa-miR-17,5
PTEN,TMEM2,protein_coding,0.39729,0.0102389836442847,5,hsa-miR-221	hsa-miR-32	hsa-miR-141	hsa-miR-19a	hsa-miR-301b,8
PTEN,TMEM245,protein_coding,0.17261,0.0417028060026411,6,hsa-miR-221	hsa-miR-21	hsa-miR-216b	hsa-miR-20b	hsa-miR-17	hsa-miR-93,10
PTEN,TMEM248,protein_coding,0.49401,7.45525272180664e-05,1,hsa-miR-221,1
PTEN,TMEM30A,protein_coding,0.3663,0.00770631325837207,2,hsa-miR-32	hsa-miR-301b,10
PTEN,TMEM67,protein_coding,0.38262,0.00589510919665462,2,hsa-miR-93	hsa-miR-20b,4
PTEN,TMEM9B,protein_coding,0.04632,0.0752075803984943,5,hsa-miR-106a	hsa-miR-20b	hsa-miR-17	hsa-miR-19a	hsa-miR-93,4
PTEN,TMF1,protein_coding,0.12271,0.0328496849106695,2,hsa-miR-32	hsa-miR-25,11
PTEN,TMOD3,protein_coding,0.30567,0.0232976112406421,10,hsa-miR-106a	hsa-miR-200a	hsa-miR-20b	hsa-miR-17	hsa-miR-141	hsa-miR-19a	hsa-miR-93	hsa-miR-519d	hsa-miR-301b	hsa-miR-29a,11
PTEN,TMTC1,protein_coding,0.52455,-0.000473362242544018,1,hsa-miR-301b,5
PTEN,TMX3,protein_coding,0.59476,-0.00517379534518075,2,hsa-miR-93	hsa-miR-20b,7
PTEN,TNKS2,protein_coding,0.39445,0.0106682396254226,7,hsa-miR-221	hsa-miR-106a	hsa-miR-200a	hsa-miR-20b	hsa-miR-17	hsa-miR-141	hsa-miR-93,15
PTEN,TNPO1,protein_coding,0.30577,0.0120282282360199,2,hsa-miR-32	hsa-miR-21,11
PTEN,TNRC6A,protein_coding,0.23102,0.0300558181295922,5,hsa-miR-20b	hsa-miR-17	hsa-miR-93	hsa-miR-519d	hsa-miR-301b,6
PTEN,TNRC6B,protein_coding,0.56188,-0.00288437763027563,2,hsa-miR-21	hsa-miR-107,9
PTEN,TOPORS,protein_coding,0.43239,0.00312861463071412,2,hsa-miR-21	hsa-miR-93,11
PTEN,TP53INP1,protein_coding,0.15717,0.0457510896365441,7,hsa-miR-106a	hsa-miR-200c	hsa-miR-20b	hsa-miR-17	hsa-miR-93	hsa-miR-429	hsa-miR-519d,7
PTEN,TPK1,protein_coding,0.32988,0.0138328180907581,3,hsa-miR-17	hsa-miR-93	hsa-miR-519d,6
PTEN,TPM4,protein_coding,0.45549,0.00197984511500651,2,hsa-miR-20b	hsa-miR-519d,11
PTEN,TPP1,protein_coding,0.21525,0.0178345354518889,1,hsa-miR-301b,5
PTEN,TRAF3IP1,protein_coding,0.16235,0.0261355243874487,1,hsa-miR-25,6
PTEN,TRAK1,protein_coding,0.11413,0.0370636521004157,1,hsa-miR-93,3
PTEN,TRAM2,protein_coding,0.14783,0.0284645919544108,2,hsa-miR-32	hsa-miR-25,8
PTEN,TRAPPC10,protein_coding,0.48088,0.000308804954429295,1,hsa-miR-519d,10
PTEN,TRIM32,protein_coding,0.21727,0.0298526944282731,4,hsa-miR-17	hsa-miR-93	hsa-miR-20b	hsa-miR-519d,6
PTEN,TRIM4,protein_coding,0.11332,0.0372829031686984,1,hsa-miR-301b,9
PTEN,TRIM66,protein_coding,0.17122,0.0245103881458994,1,hsa-miR-106a,4
PTEN,TRIM8,protein_coding,0.10099,0.0517194838936517,4,hsa-miR-17	hsa-miR-93	hsa-miR-20b	hsa-miR-519d,7
PTEN,TROVE2,protein_coding,0.56055,-0.00168976031863532,1,hsa-miR-141,11
PTEN,TRPC3,protein_coding,0.41403,0.00412533795377408,2,hsa-miR-221	hsa-miR-301b,3
PTEN,TRPM7,protein_coding,0.21828,0.0196969398282755,2,hsa-miR-21	hsa-miR-93,9
PTEN,TRPS1,protein_coding,0.49406,7.38576130508706e-05,1,hsa-miR-221,5
PTEN,TRUB1,protein_coding,0.35612,0.00554299293174998,1,hsa-miR-17,5
PTEN,TSC22D2,protein_coding,0.3752,0.00632716281577203,2,hsa-miR-221	hsa-miR-107,8
PTEN,TSPAN31,protein_coding,0.07159,0.044752521109162,2,hsa-miR-32	hsa-miR-25,3
PTEN,TTC28,protein_coding,0.43428,0.00184245117530618,1,hsa-miR-20b,5
PTEN,TTC33,protein_coding,0.40813,0.00297892542130618,1,hsa-miR-21,8
PTEN,TTLL5,protein_coding,0.40036,0.00292268597059273,1,hsa-miR-107,3
PTEN,TULP4,protein_coding,0.50653,-0.00042279296831349,3,hsa-miR-32	hsa-miR-25	hsa-miR-107,7
PTEN,TWF1,protein_coding,0.17693,0.0413744718813844,7,hsa-miR-25	hsa-miR-216b	hsa-miR-20b	hsa-miR-32	hsa-miR-17	hsa-miR-93	hsa-miR-107,6
PTEN,TXNDC15,protein_coding,0.02658,0.0654539606204755,2,hsa-miR-32	hsa-miR-25,7
PTEN,TXNDC16,protein_coding,0.32675,0.0141198222108553,3,hsa-miR-17	hsa-miR-20b	hsa-miR-429,8
PTEN,TXNIP,protein_coding,0.10676,0.0556980994182807,6,hsa-miR-106a	hsa-miR-20b	hsa-miR-17	hsa-miR-93	hsa-miR-519d	hsa-miR-301b,7
PTEN,UBE2Q2,protein_coding,0.10931,0.050552245658665,4,hsa-miR-32	hsa-miR-17	hsa-miR-93	hsa-miR-20b,9
PTEN,UBE4A,protein_coding,0.32136,0.00735853290147601,1,hsa-miR-17,8
PTEN,UBN2,protein_coding,0.53071,-0.0022775384238628,3,hsa-miR-221	hsa-miR-17	hsa-miR-301b,7
PTEN,UBR1,protein_coding,0.11233,0.0346387256710631,2,hsa-miR-93	hsa-miR-25,10
PTEN,UBR3,protein_coding,0.25441,0.0162455324565212,2,hsa-miR-21	hsa-miR-107,13
PTEN,UBXN4,protein_coding,0.21419,0.0185992011150062,1,hsa-miR-25,7
PTEN,UGDH,protein_coding,0.11963,0.0333792175329584,2,hsa-miR-32	hsa-miR-25,5
PTEN,UGGT1,protein_coding,0.4662,0.000653562739971747,1,hsa-miR-21,5
PTEN,USP16,protein_coding,0.48404,0.000248719875485276,1,hsa-miR-519d,10
PTEN,USP3,protein_coding,0.26668,0.0244967707370918,4,hsa-miR-17	hsa-miR-93	hsa-miR-20b	hsa-miR-519d,6
PTEN,USP38,protein_coding,0.26117,0.0124586469128724,1,hsa-miR-17,9
PTEN,USP47,protein_coding,0.39272,0.00373034610068562,1,hsa-miR-21,7
PTEN,USP48,protein_coding,0.47661,0.000393968892522301,1,hsa-miR-519d,5
PTEN,USP53,protein_coding,0.31856,0.0110407347999679,2,hsa-miR-200a	hsa-miR-141,5
PTEN,UTP14C,protein_coding,0.16843,0.0255055434183198,1,hsa-miR-93,8
PTEN,VCAN,protein_coding,0.13917,0.0277154727152608,1,hsa-miR-107,6
PTEN,VHL,protein_coding,0.37931,0.00388314827966595,1,hsa-miR-21,6
PTEN,VPS13C,protein_coding,0.22591,0.0297735597979349,4,hsa-miR-17	hsa-miR-93	hsa-miR-20b	hsa-miR-519d,9
PTEN,VPS26A,protein_coding,0.39857,0.00344568865755915,1,hsa-miR-21,12
PTEN,VPS37A,protein_coding,0.31515,0.00780152288777095,1,hsa-miR-301b,7
PTEN,VPS4B,protein_coding,0.4867,0.000572263949817547,2,hsa-miR-32	hsa-miR-25,11
PTEN,VTI1A,protein_coding,0.49992,-3.23566428189759e-05,1,hsa-miR-519d,14
PTEN,WASF2,protein_coding,0.4487,0.00114917559379862,1,hsa-miR-216b,5
PTEN,WASL,protein_coding,0.2358,0.0329546572013258,8,hsa-miR-25	hsa-miR-106a	hsa-miR-20b	hsa-miR-32	hsa-miR-17	hsa-miR-93	hsa-miR-519d	hsa-miR-301b,9
PTEN,WDR26,protein_coding,0.19855,0.0292635537660119,3,hsa-miR-19a	hsa-miR-93	hsa-miR-29a,11
PTEN,WDR31,protein_coding,0.18716,0.0228231446864275,2,hsa-miR-106a	hsa-miR-301b,3
PTEN,WDR89,protein_coding,0.27536,0.0144697578661079,2,hsa-miR-17	hsa-miR-93,4
PTEN,WEE1,protein_coding,0.50911,-0.000411700426792477,2,hsa-miR-221	hsa-miR-20b,6
PTEN,WNK1,protein_coding,0.35043,0.00787132290265061,2,hsa-miR-32	hsa-miR-21,13
PTEN,WSB1,protein_coding,0.47422,0.00193952808230261,3,hsa-miR-17	hsa-miR-519d	hsa-miR-106a,5
PTEN,XIAP,protein_coding,0.18278,0.0402983368574804,7,hsa-miR-106a	hsa-miR-20b	hsa-miR-17	hsa-miR-93	hsa-miR-429	hsa-miR-301b	hsa-miR-519d,10
PTEN,XIST,lncRNA,0.40942,0.0102839142134417,12,hsa-miR-221	hsa-miR-21	hsa-miR-25	hsa-miR-106a	hsa-miR-216b	hsa-miR-20b	hsa-miR-32	hsa-miR-17	hsa-miR-141	hsa-miR-93	hsa-miR-429	hsa-miR-301b,6
PTEN,XPR1,protein_coding,0.26267,0.013035888400018,1,hsa-miR-32,6
PTEN,YAP1,protein_coding,0.33541,0.00981795611212166,2,hsa-miR-200a	hsa-miR-141,8
PTEN,YIPF6,protein_coding,0.34134,0.00604685283224424,1,hsa-miR-107,2
PTEN,YOD1,protein_coding,0.50236,-0.00012175688185953,2,hsa-miR-21	hsa-miR-519d,10
PTEN,YTHDC1,protein_coding,0.22932,0.0179179815792654,2,hsa-miR-17	hsa-miR-93,8
PTEN,YY1,protein_coding,0.50418,-6.26230075281287e-05,1,hsa-miR-221,5
PTEN,ZADH2,protein_coding,0.23627,0.0293177078771843,5,hsa-miR-21	hsa-miR-25	hsa-miR-32	hsa-miR-107	hsa-miR-93,8
PTEN,ZBTB20,protein_coding,0.50638,-0.000155186275076102,1,hsa-miR-21,6
PTEN,ZBTB25,protein_coding,0.3393,0.0162120692731068,4,hsa-miR-17	hsa-miR-93	hsa-miR-20b	hsa-miR-106a,4
PTEN,ZBTB33,protein_coding,0.49919,3.88933770359423e-06,1,hsa-miR-519d,7
PTEN,ZBTB34,protein_coding,0.47405,0.00135814921387029,2,hsa-miR-25	hsa-miR-141,6
PTEN,ZBTB37,protein_coding,0.38834,0.0107083303742249,5,hsa-miR-221	hsa-miR-106a	hsa-miR-20b	hsa-miR-17	hsa-miR-93,10
PTEN,ZBTB38,protein_coding,0.13564,0.0352567477470165,3,hsa-miR-21	hsa-miR-107	hsa-miR-216b,10
PTEN,ZBTB4,protein_coding,0.0276,0.089682045175995,6,hsa-miR-106a	hsa-miR-20b	hsa-miR-17	hsa-miR-93	hsa-miR-519d	hsa-miR-301b,8
PTEN,ZBTB6,protein_coding,0.34417,0.0129557214325848,3,hsa-miR-17	hsa-miR-93	hsa-miR-20b,7
PTEN,ZBTB8A,protein_coding,0.42301,0.00415275413138227,2,hsa-miR-21	hsa-miR-106a,8
PTEN,ZDHHC21,protein_coding,0.56857,-0.00205849017577825,1,hsa-miR-32,9
PTEN,ZDHHC6,protein_coding,0.49933,2.71516694087814e-06,1,hsa-miR-221,5
PTEN,ZEB1,protein_coding,0.28604,0.0205445130962574,5,hsa-miR-200c	hsa-miR-200a	hsa-miR-141	hsa-miR-19a	hsa-miR-429,14
PTEN,ZEB2,protein_coding,0.26876,0.0242482176822683,4,hsa-miR-429	hsa-miR-200c	hsa-miR-200a	hsa-miR-141,11
PTEN,ZFC3H1,protein_coding,0.32448,0.00713434513240591,1,hsa-miR-25,8
PTEN,ZFHX4,protein_coding,0.16402,0.0264375096732181,2,hsa-miR-200c	hsa-miR-429,5
PTEN,ZFP1,protein_coding,0.4954,5.57741751188723e-05,1,hsa-miR-221,4
PTEN,ZFP30,protein_coding,0.5012,-1.76679705425897e-05,1,hsa-miR-221,4
PTEN,ZFP62,protein_coding,0.21127,0.0183435654240405,1,hsa-miR-25,4
PTEN,ZFPM2,protein_coding,0.294,0.0212733568382278,4,hsa-miR-429	hsa-miR-200c	hsa-miR-200a	hsa-miR-141,9
PTEN,ZFYVE26,protein_coding,0.15173,0.0453527432899217,6,hsa-miR-106a	hsa-miR-20b	hsa-miR-17	hsa-miR-19a	hsa-miR-93	hsa-miR-301b,8
PTEN,ZMAT3,protein_coding,0.45588,0.00520494466198423,9,hsa-miR-106a	hsa-miR-200c	hsa-miR-200a	hsa-miR-20b	hsa-miR-17	hsa-miR-141	hsa-miR-93	hsa-miR-429	hsa-miR-301b,12
PTEN,ZNF107,protein_coding,0.41641,0.00816880396764108,5,hsa-miR-106a	hsa-miR-20b	hsa-miR-17	hsa-miR-93	hsa-miR-519d,6
PTEN,ZNF12,protein_coding,0.2139,0.0308416817690338,5,hsa-miR-106a	hsa-miR-20b	hsa-miR-17	hsa-miR-93	hsa-miR-301b,6
PTEN,ZNF134,protein_coding,0.19265,0.0293774177583291,3,hsa-miR-32	hsa-miR-216b	hsa-miR-25,7
PTEN,ZNF148,protein_coding,0.34081,0.00643778581079385,1,hsa-miR-93,8
PTEN,ZNF154,protein_coding,0.25791,0.0127809905973484,1,hsa-miR-301b,7
PTEN,ZNF180,protein_coding,0.31899,0.0075272781599626,1,hsa-miR-93,3
PTEN,ZNF224,protein_coding,0.17535,0.0238513446330958,1,hsa-miR-301b,5
PTEN,ZNF226,protein_coding,0.22761,0.0162191299800365,1,hsa-miR-106a,3
PTEN,ZNF236,protein_coding,0.49669,3.61151637141288e-05,1,hsa-miR-221,3
PTEN,ZNF24,protein_coding,0.30436,0.0163265055537829,3,hsa-miR-32	hsa-miR-25	hsa-miR-301b,8
PTEN,ZNF264,protein_coding,0.30085,0.0228879889259749,7,hsa-miR-25	hsa-miR-106a	hsa-miR-20b	hsa-miR-32	hsa-miR-17	hsa-miR-93	hsa-miR-301b,13
PTEN,ZNF267,protein_coding,0.31401,0.00788417733114441,1,hsa-miR-25,6
PTEN,ZNF277,protein_coding,0.60786,-0.0038208008233569,1,hsa-miR-32,6
PTEN,ZNF284,protein_coding,0.30248,0.00878195030151327,1,hsa-miR-107,1
PTEN,ZNF292,protein_coding,0.41972,0.00243992547249111,1,hsa-miR-21,8
PTEN,ZNF347,protein_coding,0.54401,-0.00198532643912908,2,hsa-miR-17	hsa-miR-93,8
PTEN,ZNF354B,protein_coding,0.39775,0.0079639441964547,3,hsa-miR-20b	hsa-miR-106a	hsa-miR-301b,7
PTEN,ZNF383,protein_coding,0.51823,-0.00033722748373749,1,hsa-miR-106a,6
PTEN,ZNF410,protein_coding,0.30445,0.00862421524571683,1,hsa-miR-32,6
PTEN,ZNF415,protein_coding,0.48895,0.000156927550844149,1,hsa-miR-301b,6
PTEN,ZNF417,protein_coding,0.3733,0.0135592915389312,6,hsa-miR-25	hsa-miR-106a	hsa-miR-32	hsa-miR-17	hsa-miR-93	hsa-miR-301b,10
PTEN,ZNF429,protein_coding,0.54371,-0.0011130717834551,1,hsa-miR-141,5
PTEN,ZNF431,protein_coding,0.50991,-0.000491559981541823,2,hsa-miR-216b	hsa-miR-106a,7
PTEN,ZNF449,protein_coding,0.3578,0.00561166236997174,1,hsa-miR-107,3
PTEN,ZNF460,protein_coding,0.50696,-0.000112313458585533,1,hsa-miR-32,12
PTEN,ZNF573,protein_coding,0.49664,3.71117232940144e-05,1,hsa-miR-32,10
PTEN,ZNF585B,protein_coding,0.34332,0.00593350272592644,1,hsa-miR-107,6
PTEN,ZNF597,protein_coding,0.07701,0.0523646930822911,3,hsa-miR-17	hsa-miR-93	hsa-miR-20b,6
PTEN,ZNF608,protein_coding,0.45295,0.0011573620198882,1,hsa-miR-21,5
PTEN,ZNF621,protein_coding,0.32761,0.0140402524255157,3,hsa-miR-429	hsa-miR-200c	hsa-miR-141,4
PTEN,ZNF665,protein_coding,0.44275,0.00515146470290018,4,hsa-miR-17	hsa-miR-93	hsa-miR-20b	hsa-miR-106a,5
PTEN,ZNF678,protein_coding,0.39856,0.00337802545417704,1,hsa-miR-301b,3
PTEN,ZNF681,protein_coding,0.48197,0.000285145740819642,1,hsa-miR-519d,5
PTEN,ZNF770,protein_coding,0.32872,0.0124801154945842,3,hsa-miR-17	hsa-miR-93	hsa-miR-20b,12
PTEN,ZNF772,protein_coding,0.26242,0.0155706850853167,2,hsa-miR-32	hsa-miR-25,6
PTEN,ZNF780A,protein_coding,0.26177,0.0251346088401015,4,hsa-miR-17	hsa-miR-93	hsa-miR-20b	hsa-miR-106a,8
PTEN,ZNF800,protein_coding,0.3685,0.0127680859119497,5,hsa-miR-20b	hsa-miR-17	hsa-miR-93	hsa-miR-519d	hsa-miR-301b,10
PTEN,ZNF805,protein_coding,0.42459,0.0073207086667724,5,hsa-miR-221	hsa-miR-106a	hsa-miR-20b	hsa-miR-17	hsa-miR-141,13
PTEN,ZNRF2,protein_coding,0.26238,0.0123414811836451,1,hsa-miR-106a,5
PTEN,ZRANB1,protein_coding,0.39355,0.00525800560522682,2,hsa-miR-21	hsa-miR-93,14
PTEN,ZYG11B,protein_coding,0.43927,0.00165234504920042,1,hsa-miR-21,7

## Sheet: Foglio1
ceRNA A	ceRNA B	ceRNA B
Biotype	BRCA
ceRNA
p-value	BRCA
ceRNA
mscor	Number of
shared miRNAs	List of
shared miRNAs	Number of tissues
with ceRNA interaction
All
All
All
All
All
All
All
All
PTEN	TADA2B	protein_coding	0.02067	0.0811881	3	hsa-miR-17 / hsa-miR-93 / hsa-miR-20b	3
PTEN	TECPR2	protein_coding	0.0228	0.0790668	3	hsa-miR-32 / hsa-miR-93 / hsa-miR-216b	7
PTEN	TXNDC15	protein_coding	0.02658	0.065454	2	hsa-miR-32 / hsa-miR-25	7
PTEN	ZBTB4	protein_coding	0.0276	0.089682	6	hsa-miR-106a / hsa-miR-20b / hsa-miR-17 / hsa-miR-93 / hsa-miR-519d / hsa-miR-301b	8
PTEN	TMBIM6	protein_coding	0.03125	0.0725128	3	hsa-miR-17 / hsa-miR-93 / hsa-miR-20b	3
PTEN	LINC00922	lncRNA	0.04152	0.0563651	2	hsa-miR-32 / hsa-miR-25	3
PTEN	ITM2B	protein_coding	0.04525	0.0545	2	hsa-miR-32 / hsa-miR-25	9
PTEN	RABEP1	protein_coding	0.04545	0.0643415	3	hsa-miR-17 / hsa-miR-93 / hsa-miR-20b	9
PTEN	RUNDC1	protein_coding	0.04566	0.0781109	6	hsa-miR-106a / hsa-miR-20b / hsa-miR-17 / hsa-miR-93 / hsa-miR-519d / hsa-miR-301b	2
PTEN	TMEM9B	protein_coding	0.04632	0.0752076	5	hsa-miR-106a / hsa-miR-20b / hsa-miR-17 / hsa-miR-19a / hsa-miR-93	4
PTEN	FBXL5	protein_coding	0.05018	0.0700731	4	hsa-miR-17 / hsa-miR-93 / hsa-miR-20b / hsa-miR-106a	8
PTEN	RP11-1000B6.3	lncRNA	0.05123	0.0726101	5	hsa-miR-25 / hsa-miR-20b / hsa-miR-32 / hsa-miR-17 / hsa-miR-93	9
PTEN	SUSD6	protein_coding	0.05168	0.0616089	3	hsa-miR-17 / hsa-miR-93 / hsa-miR-20b	8
PTEN	FICD	protein_coding	0.05323	0.071602	5	hsa-miR-106a / hsa-miR-20b / hsa-miR-17 / hsa-miR-93 / hsa-miR-519d	4
PTEN	CCDC125	protein_coding	0.05613	0.0731123	6	hsa-miR-25 / hsa-miR-106a / hsa-miR-20b / hsa-miR-17 / hsa-miR-93 / hsa-miR-519d	3
PTEN	LILRA2	protein_coding	0.05688	0.0666271	4	hsa-miR-32 / hsa-miR-25 / hsa-miR-106a / hsa-miR-301b	4
PTEN	FOXA1	protein_coding	0.05738	0.0582332	1	hsa-miR-93	1
PTEN	LIMA1	protein_coding	0.06318	0.0643892	4	hsa-miR-17 / hsa-miR-93 / hsa-miR-20b / hsa-miR-106a	8
PTEN	C14orf28	protein_coding	0.06337	0.056885	3	hsa-miR-17 / hsa-miR-93 / hsa-miR-20b	9
PTEN	FYCO1	protein_coding	0.06465	0.0638634	4	hsa-miR-17 / hsa-miR-93 / hsa-miR-20b / hsa-miR-519d	11
PTEN	PER2	protein_coding	0.06608	0.0558702	3	hsa-miR-32 / hsa-miR-21 / hsa-miR-25	10
PTEN	EFCAB14	protein_coding	0.06803	0.0682135	6	hsa-miR-106a / hsa-miR-20b / hsa-miR-32 / hsa-miR-17 / hsa-miR-93 / hsa-miR-519d	9
PTEN	GOLGA1	protein_coding	0.06826	0.061978	4	hsa-miR-17 / hsa-miR-93 / hsa-miR-20b / hsa-miR-519d	2
PTEN	C4orf32	protein_coding	0.0702	0.0682057	7	hsa-miR-21 / hsa-miR-25 / hsa-miR-106a / hsa-miR-20b / hsa-miR-17 / hsa-miR-93 / hsa-miR-519d	11
PTEN	HHAT	protein_coding	0.07077	0.0518622	1	hsa-miR-93	3
PTEN	MED7	protein_coding	0.07101	0.0449088	2	hsa-miR-32 / hsa-miR-25	5
PTEN	TSPAN31	protein_coding	0.07159	0.0447525	2	hsa-miR-32 / hsa-miR-25	3
PTEN	DST	protein_coding	0.07351	0.0445353	2	hsa-miR-32 / hsa-miR-107	9
PTEN	DNAL1	protein_coding	0.07499	0.0585588	5	hsa-miR-106a / hsa-miR-20b / hsa-miR-17 / hsa-miR-93 / hsa-miR-519d	6
PTEN	KIAA0232	protein_coding	0.07511	0.0602933	4	hsa-miR-17 / hsa-miR-93 / hsa-miR-20b / hsa-miR-106a	9
PTEN	FKBP9	protein_coding	0.07516	0.043697	2	hsa-miR-32 / hsa-miR-25	4
PTEN	CYBRD1	protein_coding	0.07669	0.057987	5	hsa-miR-21 / hsa-miR-20b / hsa-miR-17 / hsa-miR-93 / hsa-miR-519d	12
PTEN	ZNF597	protein_coding	0.07701	0.0523647	3	hsa-miR-17 / hsa-miR-93 / hsa-miR-20b	6
PTEN	LEPROT	protein_coding	0.07782	0.0491524	4	hsa-miR-17 / hsa-miR-93 / hsa-miR-20b / hsa-miR-106a	12
PTEN	SH3BP4	protein_coding	0.08014	0.0481646	1	hsa-miR-93	5
PTEN	CHURC1	protein_coding	0.08086	0.0527009	3	hsa-miR-17 / hsa-miR-93 / hsa-miR-20b	12
PTEN	FNIP1	protein_coding	0.08107	0.0422507	2	hsa-miR-32 / hsa-miR-25	11
PTEN	GALNT7	protein_coding	0.08173	0.0509818	3	hsa-miR-32 / hsa-miR-17 / hsa-miR-25	6
PTEN	EFCAB11	protein_coding	0.08182	0.0604501	5	hsa-miR-106a / hsa-miR-20b / hsa-miR-17 / hsa-miR-93 / hsa-miR-519d	1
PTEN	GNG12	protein_coding	0.08189	0.041129	1	hsa-miR-107	7
PTEN	FCHO2	protein_coding	0.08208	0.0573149	6	hsa-miR-106a / hsa-miR-200a / hsa-miR-20b / hsa-miR-32 / hsa-miR-17 / hsa-miR-93	13
PTEN	JAK1	protein_coding	0.0829	0.0561525	5	hsa-miR-20b / hsa-miR-17 / hsa-miR-107 / hsa-miR-93 / hsa-miR-519d	12
PTEN	ARL1	protein_coding	0.0834	0.0504772	3	hsa-miR-17 / hsa-miR-93 / hsa-miR-20b	5
PTEN	FAF2	protein_coding	0.08467	0.0500513	3	hsa-miR-17 / hsa-miR-93 / hsa-miR-20b	4
PTEN	SNX9	protein_coding	0.08697	0.0457874	1	hsa-miR-93	6
PTEN	CD46	protein_coding	0.08707	0.0457553	1	hsa-miR-93	5
PTEN	ARHGAP35	protein_coding	0.08729	0.0492922	3	hsa-miR-17 / hsa-miR-93 / hsa-miR-20b	6
PTEN	APBB2	protein_coding	0.08898	0.0445058	1	hsa-miR-93	8
PTEN	CTDSPL	protein_coding	0.08921	0.0399024	2	hsa-miR-32 / hsa-miR-25	3
PTEN	AFF1	protein_coding	0.08944	0.0461884	4	hsa-miR-17 / hsa-miR-93 / hsa-miR-20b / hsa-miR-519d	9
PTEN	RAB5B	protein_coding	0.0895	0.061971	7	hsa-miR-106a / hsa-miR-20b / hsa-miR-17 / hsa-miR-19a / hsa-miR-93 / hsa-miR-519d / hsa-miR-301b	5
PTEN	TJP1	protein_coding	0.0901	0.0392327	2	hsa-miR-17 / hsa-miR-107	11
PTEN	C1orf21	protein_coding	0.09208	0.0439237	1	hsa-miR-93	4
PTEN	SLC25A46	protein_coding	0.09236	0.0454737	4	hsa-miR-17 / hsa-miR-93 / hsa-miR-20b / hsa-miR-106a	9
PTEN	ITPR1	protein_coding	0.09237	0.0391634	2	hsa-miR-32 / hsa-miR-25	9
PTEN	KIAA1279	protein_coding	0.09262	0.0391785	2	hsa-miR-32 / hsa-miR-93	11
PTEN	IL6ST	protein_coding	0.09266	0.0493056	3	hsa-miR-32 / hsa-miR-25 / hsa-miR-20b	13
PTEN	ELMSAN1	protein_coding	0.09291	0.0478451	3	hsa-miR-17 / hsa-miR-93 / hsa-miR-20b	9
PTEN	LOXL1	protein_coding	0.09332	0.0435128	1	hsa-miR-93	4
PTEN	F2R	protein_coding	0.09453	0.0544443	4	hsa-miR-17 / hsa-miR-93 / hsa-miR-20b / hsa-miR-106a	11
PTEN	MAP2K4	protein_coding	0.09513	0.0385114	2	hsa-miR-32 / hsa-miR-25	10
PTEN	SH3PXD2A	protein_coding	0.09549	0.0385261	2	hsa-miR-32 / hsa-miR-93	11
PTEN	NHLRC3	protein_coding	0.09565	0.0485116	3	hsa-miR-17 / hsa-miR-93 / hsa-miR-20b	5
PTEN	ERAP1	protein_coding	0.09611	0.046997	3	hsa-miR-17 / hsa-miR-93 / hsa-miR-20b	9
PTEN	MMP2	protein_coding	0.09714	0.0380161	2	hsa-miR-17 / hsa-miR-519d	9
PTEN	SYNJ2BP	protein_coding	0.09719	0.0537335	4	hsa-miR-17 / hsa-miR-93 / hsa-miR-20b / hsa-miR-106a	7
PTEN	CSNK1A1	protein_coding	0.09737	0.0522123	5	hsa-miR-21 / hsa-miR-106a / hsa-miR-20b / hsa-miR-17 / hsa-miR-93	11
PTEN	LATS2	protein_coding	0.09794	0.0465685	3	hsa-miR-93 / hsa-miR-25 / hsa-miR-107	10
PTEN	CAB39	protein_coding	0.09803	0.0479042	3	hsa-miR-200c / hsa-miR-107 / hsa-miR-429	9
PTEN	MREG	protein_coding	0.09937	0.0374536	2	hsa-miR-106a / hsa-miR-301b	2
PTEN	OTUD7B	protein_coding	0.09946	0.0462013	3	hsa-miR-32 / hsa-miR-25 / hsa-miR-107	7
PTEN	TRIM8	protein_coding	0.10099	0.0517195	4	hsa-miR-17 / hsa-miR-93 / hsa-miR-20b / hsa-miR-519d	7
PTEN	TLR3	protein_coding	0.1016	0.0469764	3	hsa-miR-32 / hsa-miR-21 / hsa-miR-25	8
PTEN	PTGR2	protein_coding	0.10368	0.0451083	3	hsa-miR-25 / hsa-miR-106a / hsa-miR-301b	3
PTEN	PCBD2	protein_coding	0.1052	0.036228	2	hsa-miR-32 / hsa-miR-25	5
PTEN	ATG12	protein_coding	0.10565	0.0362965	2	hsa-miR-17 / hsa-miR-106a	5
PTEN	KLF9	protein_coding	0.1063	0.0360051	2	hsa-miR-221 / hsa-miR-93	9
PTEN	TXNIP	protein_coding	0.10676	0.0556981	6	hsa-miR-106a / hsa-miR-20b / hsa-miR-17 / hsa-miR-93 / hsa-miR-519d / hsa-miR-301b	7
PTEN	GNS	protein_coding	0.10711	0.0556069	6	hsa-miR-25 / hsa-miR-106a / hsa-miR-20b / hsa-miR-17 / hsa-miR-93 / hsa-miR-107	6
PTEN	SPOPL	protein_coding	0.10886	0.040507	3	hsa-miR-17 / hsa-miR-93 / hsa-miR-20b	11
PTEN	CPEB3	protein_coding	0.10909	0.0418371	4	hsa-miR-32 / hsa-miR-21 / hsa-miR-25 / hsa-miR-107	14
PTEN	UBE2Q2	protein_coding	0.10931	0.0505522	4	hsa-miR-32 / hsa-miR-17 / hsa-miR-93 / hsa-miR-20b	9
PTEN	CCNG1	protein_coding	0.10992	0.035398	2	hsa-miR-17 / hsa-miR-21	7
PTEN	TGOLN2	protein_coding	0.11071	0.0492468	4	hsa-miR-17 / hsa-miR-93 / hsa-miR-20b / hsa-miR-519d	10
PTEN	HBP1	protein_coding	0.11163	0.0506126	7	hsa-miR-106a / hsa-miR-20b / hsa-miR-32 / hsa-miR-17 / hsa-miR-93 / hsa-miR-519d / hsa-miR-301b	12
PTEN	UBR1	protein_coding	0.11233	0.0346387	2	hsa-miR-93 / hsa-miR-25	10
PTEN	IRAK4	protein_coding	0.11321	0.0516058	5	hsa-miR-106a / hsa-miR-20b / hsa-miR-17 / hsa-miR-93 / hsa-miR-519d	5
PTEN	TRIM4	protein_coding	0.11332	0.0372829	1	hsa-miR-301b	9
PTEN	FRMD6	protein_coding	0.11339	0.0482061	5	hsa-miR-20b / hsa-miR-17 / hsa-miR-141 / hsa-miR-19a / hsa-miR-93	13
PTEN	PXK	protein_coding	0.11384	0.0481059	5	hsa-miR-106a / hsa-miR-20b / hsa-miR-17 / hsa-miR-93 / hsa-miR-301b	9
PTEN	TRAK1	protein_coding	0.11413	0.0370637	1	hsa-miR-93	3
PTEN	LYSMD3	protein_coding	0.11418	0.0393349	3	hsa-miR-17 / hsa-miR-93 / hsa-miR-20b	11
PTEN	HEG1	protein_coding	0.11556	0.0368644	1	hsa-miR-93	8
PTEN	ATG2B	protein_coding	0.11587	0.0404016	4	hsa-miR-19a / hsa-miR-17 / hsa-miR-93 / hsa-miR-20b	12
PTEN	PDCD4	protein_coding	0.11597	0.0340859	2	hsa-miR-93 / hsa-miR-21	10
PTEN	RB1	protein_coding	0.11628	0.0495599	7	hsa-miR-221 / hsa-miR-21 / hsa-miR-106a / hsa-miR-20b / hsa-miR-17 / hsa-miR-141 / hsa-miR-93	13
PTEN	FAM120AOS	protein_coding	0.11797	0.0336661	2	hsa-miR-106a / hsa-miR-301b	2
PTEN	MTMR10	protein_coding	0.11817	0.0335127	2	hsa-miR-32 / hsa-miR-25	10
PTEN	BMPR2	protein_coding	0.11903	0.0420593	6	hsa-miR-21 / hsa-miR-20b / hsa-miR-32 / hsa-miR-17 / hsa-miR-19a / hsa-miR-93	13
PTEN	UGDH	protein_coding	0.11963	0.0333792	2	hsa-miR-32 / hsa-miR-25	5
PTEN	ZFP1	protein_coding	0.4954	5.57742e-05	1	hsa-miR-221	4
PTEN	SLC25A36	protein_coding	0.49539	0.00017052	2	hsa-miR-32 / hsa-miR-221	7
PTEN	CBX5	protein_coding	0.49481	6.41835e-05	1	hsa-miR-519d	4
PTEN	TRPS1	protein_coding	0.49406	7.38576e-05	1	hsa-miR-221	5
PTEN	TMEM248	protein_coding	0.49401	7.45525e-05	1	hsa-miR-221	1
PTEN	SLC16A9	protein_coding	0.49341	8.24129e-05	1	hsa-miR-519d	6
PTEN	KLF6	protein_coding	0.49305	0.000470325	3	hsa-miR-93 / hsa-miR-106a / hsa-miR-301b	10
PTEN	EIF2S3	protein_coding	0.49272	9.31584e-05	1	hsa-miR-221	3
PTEN	NPHP3	protein_coding	0.49238	9.85704e-05	1	hsa-miR-519d	3
PTEN	ANKH	protein_coding	0.49216	0.000768583	4	hsa-miR-93 / hsa-miR-20b / hsa-miR-106a / hsa-miR-519d	7
PTEN	CTNNB1	protein_coding	0.49209	0.000103332	1	hsa-miR-221	6
PTEN	HNRNPR	protein_coding	0.49044	0.000129972	1	hsa-miR-519d	3
PTEN	INO80D	protein_coding	0.49014	0.000526155	3	hsa-miR-429 / hsa-miR-200c / hsa-miR-141	9
PTEN	ZNF415	protein_coding	0.48895	0.000156928	1	hsa-miR-301b	6
PTEN	LONRF3	protein_coding	0.48859	0.00048193	2	hsa-miR-25 / hsa-miR-106a	8
PTEN	AASDHPPT	protein_coding	0.48811	0.000501289	2	hsa-miR-221 / hsa-miR-216b	6
PTEN	CCDC6	protein_coding	0.48802	0.000173513	1	hsa-miR-519d	11
PTEN	PAK2	protein_coding	0.48801	0.000181254	1	hsa-miR-200c	9
PTEN	BRWD1	protein_coding	0.48776	0.00065157	2	hsa-miR-221 / hsa-miR-301b	6
PTEN	EIF5A2	protein_coding	0.48735	0.000939424	3	hsa-miR-32 / hsa-miR-93 / hsa-miR-25	8
PTEN	HECA	protein_coding	0.48714	0.000190396	1	hsa-miR-519d	11
PTEN	KIAA1147	protein_coding	0.48711	0.00121933	4	hsa-miR-20b / hsa-miR-141 / hsa-miR-106a / hsa-miR-519d	10
PTEN	VPS4B	protein_coding	0.4867	0.000572264	2	hsa-miR-32 / hsa-miR-25	11
PTEN	SLC19A3	protein_coding	0.48652	0.00057987	2	hsa-miR-221 / hsa-miR-216b	3
PTEN	SLC7A11	protein_coding	0.48451	0.00114588	3	hsa-miR-32 / hsa-miR-20b / hsa-miR-519d	5
PTEN	USP16	protein_coding	0.48404	0.00024872	1	hsa-miR-519d	10
PTEN	CLDND1	protein_coding	0.48377	0.000252268	1	hsa-miR-141	3
PTEN	AC010091.1	lncRNA	0.48371	0.00120699	3	hsa-miR-32 / hsa-miR-216b / hsa-miR-141	6
PTEN	ARSJ	protein_coding	0.48365	0.000254146	1	hsa-miR-519d	6
PTEN	CTA-929C8.6	lncRNA	0.48344	0.0014156	5	hsa-miR-216b / hsa-miR-106a / hsa-miR-20b / hsa-miR-17 / hsa-miR-107	2
PTEN	RAPH1	protein_coding	0.48334	0.000290333	1	hsa-miR-21	7
PTEN	OSBP	protein_coding	0.48226	0.000279448	1	hsa-miR-301b	7
PTEN	ZNF681	protein_coding	0.48197	0.000285146	1	hsa-miR-519d	5
PTEN	ACAP2	protein_coding	0.48191	0.000325185	1	hsa-miR-93	8
PTEN	SPTLC3	protein_coding	0.48135	0.000298467	1	hsa-miR-106a	5
PTEN	ARPP19	protein_coding	0.48093	0.000308065	1	hsa-miR-519d	5
PTEN	TRAPPC10	protein_coding	0.48088	0.000308805	1	hsa-miR-519d	10
PTEN	C8orf37	protein_coding	0.48045	0.000317112	1	hsa-miR-216b	2
PTEN	DDX6	protein_coding	0.4804	0.00103304	2	hsa-miR-221 / hsa-miR-29a	12
PTEN	RPS6KA3	protein_coding	0.48039	0.000318252	1	hsa-miR-21	5
PTEN	MARCH6	protein_coding	0.4803	0.00216046	4	hsa-miR-17 / hsa-miR-93 / hsa-miR-20b / hsa-miR-106a	8
PTEN	CMTR2	protein_coding	0.47989	0.00150823	3	hsa-miR-17 / hsa-miR-93 / hsa-miR-20b	6
PTEN	DSPP	protein_coding	0.4783	0.000937327	2	hsa-miR-20b / hsa-miR-106a	5
PTEN	GABPB1	protein_coding	0.47743	0.00170166	3	hsa-miR-216b / hsa-miR-20b / hsa-miR-519d	4
PTEN	USP48	protein_coding	0.47661	0.000393969	1	hsa-miR-519d	5
PTEN	FOXJ3	protein_coding	0.47587	0.000410276	1	hsa-miR-519d	7
PTEN	MTF1	protein_coding	0.47564	0.00248472	6	hsa-miR-106a / hsa-miR-20b / hsa-miR-32 / hsa-miR-17 / hsa-miR-93 / hsa-miR-519d	12
PTEN	WSB1	protein_coding	0.47422	0.00193953	3	hsa-miR-17 / hsa-miR-519d / hsa-miR-106a	5
PTEN	CMPK1	protein_coding	0.47405	0.000451327	1	hsa-miR-519d	7
PTEN	ZBTB34	protein_coding	0.47405	0.00135815	2	hsa-miR-25 / hsa-miR-141	6
PTEN	MAP3K1	protein_coding	0.47297	0.000553384	1	hsa-miR-21	7
PTEN	ARAP2	protein_coding	0.47254	0.000486942	1	hsa-miR-519d	11
PTEN	RSBN1	protein_coding	0.47171	0.00123383	2	hsa-miR-32 / hsa-miR-25	10
PTEN	RP11-356C4.3	lncRNA	0.47102	0.00126086	2	hsa-miR-20b / hsa-miR-519d	3
PTEN	PCBP2	protein_coding	0.47012	0.00226044	3	hsa-miR-17 / hsa-miR-93 / hsa-miR-519d	2
PTEN	EPHA4	protein_coding	0.47002	0.00130151	2	hsa-miR-21 / hsa-miR-519d	11
PTEN	LINC00691	lncRNA	0.46978	0.00131441	2	hsa-miR-20b / hsa-miR-106a	5
PTEN	FNDC3B	protein_coding	0.46865	0.00058694	1	hsa-miR-32	10
PTEN	FOXN2	protein_coding	0.46808	0.00060494	1	hsa-miR-21	12
PTEN	PHTF2	protein_coding	0.46771	0.00242644	3	hsa-miR-32 / hsa-miR-17 / hsa-miR-106a	6
PTEN	CYP20A1	protein_coding	0.46678	0.0034806	4	hsa-miR-32 / hsa-miR-25 / hsa-miR-106a / hsa-miR-301b	8
PTEN	UGGT1	protein_coding	0.4662	0.000653563	1	hsa-miR-21	5
PTEN	EXOC5	protein_coding	0.46515	0.00276742	3	hsa-miR-32 / hsa-miR-21 / hsa-miR-25	11
PTEN	NR2C2	protein_coding	0.46485	0.00265018	3	hsa-miR-21 / hsa-miR-20b / hsa-miR-519d	11
PTEN	STK17B	protein_coding	0.46427	0.00269155	3	hsa-miR-17 / hsa-miR-93 / hsa-miR-20b	9
PTEN	FBXO28	protein_coding	0.46399	0.00286195	3	hsa-miR-32 / hsa-miR-221 / hsa-miR-17	12
PTEN	TANC1	protein_coding	0.46332	0.00275688	3	hsa-miR-17 / hsa-miR-93 / hsa-miR-519d	6
PTEN	HADHB	protein_coding	0.46314	0.000736917	1	hsa-miR-301b	3
PTEN	PPP2R2A	protein_coding	0.46283	0.00163168	2	hsa-miR-221 / hsa-miR-17	6
PTEN	PIWIL2	protein_coding	0.4626	0.00280657	3	hsa-miR-20b / hsa-miR-106a / hsa-miR-519d	1
PTEN	PPP2CB	protein_coding	0.46078	0.000801723	1	hsa-miR-216b	10
PTEN	PMAIP1	protein_coding	0.45941	0.00366051	4	hsa-miR-17 / hsa-miR-93 / hsa-miR-429 / hsa-miR-106a	3
PTEN	ESR2	protein_coding	0.45916	0.00309323	3	hsa-miR-20b / hsa-miR-106a / hsa-miR-519d	4
PTEN	SNHG23	lncRNA	0.45889	0.0042824	6	hsa-miR-216b / hsa-miR-200a / hsa-miR-32 / hsa-miR-141 / hsa-miR-429 / hsa-miR-301b	6
PTEN	CHSY1	protein_coding	0.45771	0.00381558	4	hsa-miR-221 / hsa-miR-93 / hsa-miR-20b / hsa-miR-519d	11
PTEN	FAM126B	protein_coding	0.45733	0.00342724	3	hsa-miR-21 / hsa-miR-20b / hsa-miR-106a	14
PTEN	DBT	protein_coding	0.45698	0.000904028	1	hsa-miR-32	5
PTEN	FZD4	protein_coding	0.45627	0.000922074	1	hsa-miR-20b	1
PTEN	ZMAT3	protein_coding	0.45588	0.00520494	9	hsa-miR-106a / hsa-miR-200c / hsa-miR-200a / hsa-miR-20b / hsa-miR-17 / hsa-miR-141 / hsa-miR-93 / hsa-miR-429 / hsa-miR-301b	12
PTEN	C5orf51	protein_coding	0.45562	0.00236514	2	hsa-miR-221 / hsa-miR-21	6
PTEN	ARGFX	protein_coding	0.45559	0.000941189	1	hsa-miR-32	3
PTEN	TPM4	protein_coding	0.45549	0.00197985	2	hsa-miR-20b / hsa-miR-519d	11
PTEN	REV3L	protein_coding	0.45542	0.000947753	1	hsa-miR-21	12
PTEN	CUL3	protein_coding	0.45467	0.000971322	1	hsa-miR-301b	9
PTEN	PPP6R3	protein_coding	0.45402	0.00433905	5	hsa-miR-106a / hsa-miR-20b / hsa-miR-17 / hsa-miR-93 / hsa-miR-301b	6
PTEN	KIAA1919	protein_coding	0.45371	0.0010056	1	hsa-miR-17	4
PTEN	MBNL1	protein_coding	0.45335	0.00114885	1	hsa-miR-21	10
PTEN	PRKCE	protein_coding	0.45315	0.00209082	2	hsa-miR-21 / hsa-miR-107	9
PTEN	ZNF608	protein_coding	0.45295	0.00115736	1	hsa-miR-21	5
PTEN	MEGF9	protein_coding	0.45276	0.00116393	1	hsa-miR-21	11
PTEN	DAAM1	protein_coding	0.45203	0.00105604	1	hsa-miR-21	9
PTEN	PGM2L1	protein_coding	0.4517	0.00367228	3	hsa-miR-221 / hsa-miR-17 / hsa-miR-519d	9
PTEN	KRAS	protein_coding	0.45113	0.00219637	2	hsa-miR-216b / hsa-miR-429	7
PTEN	CD2AP	protein_coding	0.45037	0.00223569	2	hsa-miR-32 / hsa-miR-141	8
PTEN	CEP135	protein_coding	0.45005	0.00111246	1	hsa-miR-216b	1
PTEN	RP11-364P22.2	lncRNA	0.44963	0.00112597	1	hsa-miR-20b	4
PTEN	RP11-645C24.5	lncRNA	0.44952	0.00228213	2	hsa-miR-20b / hsa-miR-519d	8
PTEN	CLOCK	protein_coding	0.44935	0.00519179	6	hsa-miR-21 / hsa-miR-17 / hsa-miR-93 / hsa-miR-141 / hsa-miR-19a / hsa-miR-107	13
PTEN	APAF1	protein_coding	0.4493	0.00229298	2	hsa-miR-21 / hsa-miR-216b	7
PTEN	WASF2	protein_coding	0.4487	0.00114918	1	hsa-miR-216b	5
PTEN	NT5C2	protein_coding	0.44824	0.00116572	1	hsa-miR-21	9
PTEN	SGTB	protein_coding	0.44786	0.0049782	5	hsa-miR-106a / hsa-miR-20b / hsa-miR-17 / hsa-miR-93 / hsa-miR-519d	11
PTEN	GUF1	protein_coding	0.44767	0.00118104	1	hsa-miR-216b	3
PTEN	MALT1	protein_coding	0.44736	0.00400969	3	hsa-miR-200c / hsa-miR-21 / hsa-miR-429	10
PTEN	CHMP3	protein_coding	0.44618	0.0012288	1	hsa-miR-141	5
PTEN	BCL6	protein_coding	0.4459	0.00123923	1	hsa-miR-21	6
PTEN	CLIP4	protein_coding	0.44559	0.00245942	2	hsa-miR-21 / hsa-miR-20b	9
PTEN	SAR1A	protein_coding	0.44549	0.00246703	2	hsa-miR-221 / hsa-miR-21	9
PTEN	HMGCR	protein_coding	0.44533	0.00125683	1	hsa-miR-32	5
PTEN	NCOA2	protein_coding	0.44459	0.00251191	2	hsa-miR-200c / hsa-miR-429	7
PTEN	PURB	protein_coding	0.44445	0.00252073	2	hsa-miR-21 / hsa-miR-107	9
PTEN	MIR99AHG	lncRNA	0.44427	0.0053447	5	hsa-miR-25 / hsa-miR-106a / hsa-miR-200a / hsa-miR-32 / hsa-miR-141	8
PTEN	C2orf69	protein_coding	0.44421	0.00443371	3	hsa-miR-17 / hsa-miR-93 / hsa-miR-20b	7
PTEN	LRRFIP1	protein_coding	0.44331	0.00151388	1	hsa-miR-21	5
PTEN	PTPRD	protein_coding	0.4433	0.00510754	4	hsa-miR-429 / hsa-miR-200c / hsa-miR-200a / hsa-miR-141	3
PTEN	ZNF665	protein_coding	0.44275	0.00515146	4	hsa-miR-17 / hsa-miR-93 / hsa-miR-20b / hsa-miR-106a	5
PTEN	CERS6	protein_coding	0.44254	0.00154168	1	hsa-miR-21	8
PTEN	AC016831.7	lncRNA	0.44235	0.00437409	3	hsa-miR-17 / hsa-miR-20b / hsa-miR-106a	7
PTEN	G3BP2	protein_coding	0.44096	0.00269281	2	hsa-miR-107 / hsa-miR-106a	9
PTEN	PRKAA1	protein_coding	0.44086	0.00159444	1	hsa-miR-301b	5
PTEN	NUFIP2	protein_coding	0.44084	0.00572194	5	hsa-miR-106a / hsa-miR-200c / hsa-miR-17 / hsa-miR-19a / hsa-miR-93	10
PTEN	MKLN1	protein_coding	0.43932	0.00174585	1	hsa-miR-106a	9
PTEN	ZYG11B	protein_coding	0.43927	0.00165235	1	hsa-miR-21	7
PTEN	LCLAT1	protein_coding	0.43919	0.00144734	1	hsa-miR-21	4
PTEN	PTBP3	protein_coding	0.43917	0.00277361	2	hsa-miR-221 / hsa-miR-21	8
PTEN	ENTPD7	protein_coding	0.43894	0.00402894	3	hsa-miR-17 / hsa-miR-93 / hsa-miR-519d	9
PTEN	SKIL	protein_coding	0.4372	0.00607337	5	hsa-miR-106a / hsa-miR-20b / hsa-miR-17 / hsa-miR-93 / hsa-miR-301b	10
PTEN	FAS	protein_coding	0.43574	0.00154962	1	hsa-miR-106a	11
PTEN	MXD1	protein_coding	0.43521	0.00157008	1	hsa-miR-29a	10
PTEN	SUV420H1	protein_coding	0.43466	0.00497179	3	hsa-miR-17 / hsa-miR-93 / hsa-miR-21	11
PTEN	TTC28	protein_coding	0.43428	0.00184245	1	hsa-miR-20b	5
PTEN	PPIG	protein_coding	0.4342	0.00160237	1	hsa-miR-107	7
PTEN	AAK1	protein_coding	0.43345	0.00526744	3	hsa-miR-17 / hsa-miR-93 / hsa-miR-216b	6
PTEN	TOPORS	protein_coding	0.43239	0.00312861	2	hsa-miR-21 / hsa-miR-93	11
PTEN	HACD4	protein_coding	0.4312	0.00170873	1	hsa-miR-216b	7
PTEN	METTL15	protein_coding	0.43107	0.0036998	2	hsa-miR-216b / hsa-miR-141	5
PTEN	RABGAP1	protein_coding	0.43071	0.00172409	1	hsa-miR-21	7
PTEN	AKT3	protein_coding	0.42949	0.00176645	1	hsa-miR-20b	8
PTEN	GNAI3	protein_coding	0.42947	0.00176742	1	hsa-miR-107	8
PTEN	REV1	protein_coding	0.42928	0.00329423	2	hsa-miR-21 / hsa-miR-519d	9
PTEN	RAB11FIP2	protein_coding	0.42825	0.002145	1	hsa-miR-21	8
PTEN	MIB1	protein_coding	0.42792	0.00215633	1	hsa-miR-21	9
PTEN	COBLL1	protein_coding	0.42783	0.00337385	2	hsa-miR-21 / hsa-miR-200a	11
PTEN	NIPBL	protein_coding	0.42773	0.00211504	1	hsa-miR-21	6
PTEN	FUT10	protein_coding	0.4266	0.00664647	4	hsa-miR-32 / hsa-miR-17 / hsa-miR-93 / hsa-miR-106a	10
PTEN	IKZF2	protein_coding	0.42645	0.00188439	1	hsa-miR-32	4
PTEN	PLEKHA1	protein_coding	0.42581	0.00566133	3	hsa-miR-32 / hsa-miR-21 / hsa-miR-107	12
PTEN	DNAJB4	protein_coding	0.42528	0.0067767	4	hsa-miR-93 / hsa-miR-20b / hsa-miR-106a / hsa-miR-519d	9
PTEN	SGK1	protein_coding	0.42528	0.00192547	1	hsa-miR-19a	5
PTEN	ZNF805	protein_coding	0.42459	0.00732071	5	hsa-miR-221 / hsa-miR-106a / hsa-miR-20b / hsa-miR-17 / hsa-miR-141	13
PTEN	NFAT5	protein_coding	0.4245	0.00599214	3	hsa-miR-21 / hsa-miR-20b / hsa-miR-106a	11
PTEN	DNAJC16	protein_coding	0.42401	0.00226602	1	hsa-miR-21	6
PTEN	ETF1	protein_coding	0.42332	0.00586732	3	hsa-miR-93 / hsa-miR-20b / hsa-miR-519d	8
PTEN	RUFY3	protein_coding	0.42332	0.00200403	1	hsa-miR-21	4
PTEN	ZBTB8A	protein_coding	0.42301	0.00415275	2	hsa-miR-21 / hsa-miR-106a	8
PTEN	ATL3	protein_coding	0.42151	0.0078575	4	hsa-miR-17 / hsa-miR-93 / hsa-miR-20b / hsa-miR-106a	10
PTEN	SH3GLB1	protein_coding	0.4215	0.0076108	5	hsa-miR-21 / hsa-miR-106a / hsa-miR-20b / hsa-miR-93 / hsa-miR-519d	11
PTEN	LYRM7	protein_coding	0.42125	0.00237652	1	hsa-miR-21	9
PTEN	RP11-508N22.9	lncRNA	0.42036	0.0037653	2	hsa-miR-21 / hsa-miR-200a	4
PTEN	LPP	protein_coding	0.42004	0.00436756	2	hsa-miR-200a / hsa-miR-141	10
PTEN	RSF1	protein_coding	0.41981	0.00213285	1	hsa-miR-21	10
PTEN	ZNF292	protein_coding	0.41972	0.00243993	1	hsa-miR-21	8
PTEN	SPRED1	protein_coding	0.41896	0.00812158	4	hsa-miR-17 / hsa-miR-93 / hsa-miR-25 / hsa-miR-106a	11
PTEN	MON2	protein_coding	0.41819	0.00253826	1	hsa-miR-21	8
PTEN	FBXL13	protein_coding	0.41781	0.00220043	1	hsa-miR-21	5
PTEN	NUP98	protein_coding	0.41774	0.00390746	2	hsa-miR-21 / hsa-miR-216b	8
PTEN	MEG8	lncRNA	0.41759	0.00635325	3	hsa-miR-32 / hsa-miR-200a / hsa-miR-141	7
PTEN	LINC00472	lncRNA	0.41692	0.00874543	6	hsa-miR-216b / hsa-miR-106a / hsa-miR-200a / hsa-miR-93 / hsa-miR-141 / hsa-miR-107	7
PTEN	MCL1	protein_coding	0.41676	0.00644333	3	hsa-miR-200a / hsa-miR-141 / hsa-miR-519d	12
PTEN	CCDC14	protein_coding	0.41643	0.00226031	1	hsa-miR-21	2
PTEN	ZNF107	protein_coding	0.41641	0.0081688	5	hsa-miR-106a / hsa-miR-20b / hsa-miR-17 / hsa-miR-93 / hsa-miR-519d	6
PTEN	ANKRD13C	protein_coding	0.41626	0.00670549	3	hsa-miR-17 / hsa-miR-93 / hsa-miR-20b	9
PTEN	DCBLD2	protein_coding	0.41615	0.00399357	2	hsa-miR-200c / hsa-miR-429	8
PTEN	ERMP1	protein_coding	0.41515	0.00231114	1	hsa-miR-200c	2
PTEN	PCMTD1	protein_coding	0.415	0.00833522	5	hsa-miR-25 / hsa-miR-20b / hsa-miR-32 / hsa-miR-17 / hsa-miR-93	12
PTEN	CRIM1	protein_coding	0.41499	0.00264885	1	hsa-miR-20b	10
PTEN	ITGB8	protein_coding	0.41492	0.00407754	2	hsa-miR-32 / hsa-miR-21	7
PTEN	TRPC3	protein_coding	0.41403	0.00412534	2	hsa-miR-221 / hsa-miR-301b	3
PTEN	TET1	protein_coding	0.41379	0.00413985	2	hsa-miR-21 / hsa-miR-29a	12
PTEN	THRB	protein_coding	0.41366	0.00237388	1	hsa-miR-200a	6
PTEN	PTAR1	protein_coding	0.41301	0.0027371	1	hsa-miR-21	10
PTEN	N4BP2L2	protein_coding	0.41213	0.00833196	5	hsa-miR-106a / hsa-miR-20b / hsa-miR-17 / hsa-miR-93 / hsa-miR-519d	7
PTEN	CNOT2	protein_coding	0.4101	0.00252186	1	hsa-miR-25	4
PTEN	TBK1	protein_coding	0.40973	0.00436616	2	hsa-miR-200c / hsa-miR-429	6
PTEN	XIST	lncRNA	0.40942	0.0102839	12	hsa-miR-221 / hsa-miR-21 / hsa-miR-25 / hsa-miR-106a / hsa-miR-216b / hsa-miR-20b / hsa-miR-32 / hsa-miR-17 / hsa-miR-141 / hsa-miR-93 / hsa-miR-429 / hsa-miR-301b	6
PTEN	SEC23A	protein_coding	0.40925	0.00907399	4	hsa-miR-17 / hsa-miR-200c / hsa-miR-93 / hsa-miR-429	12
PTEN	TTC33	protein_coding	0.40813	0.00297893	1	hsa-miR-21	8
PTEN	KLF12	protein_coding	0.40789	0.00738999	3	hsa-miR-200a / hsa-miR-141 / hsa-miR-216b	9
PTEN	BCL2L11	protein_coding	0.40765	0.0105222	9	hsa-miR-221 / hsa-miR-25 / hsa-miR-106a / hsa-miR-200c / hsa-miR-32 / hsa-miR-17 / hsa-miR-93 / hsa-miR-429 / hsa-miR-301b	8
PTEN	FUBP1	protein_coding	0.40755	0.00263225	1	hsa-miR-21	10
PTEN	PTPN4	protein_coding	0.40734	0.00300247	1	hsa-miR-429	12
PTEN	CDC27	protein_coding	0.40686	0.00265856	1	hsa-miR-32	9
PTEN	SESTD1	protein_coding	0.40648	0.00267304	1	hsa-miR-21	7
PTEN	GFPT1	protein_coding	0.40604	0.00269069	1	hsa-miR-19a	7
PTEN	KIF5B	protein_coding	0.40394	0.00277776	1	hsa-miR-32	9
PTEN	MTPN	protein_coding	0.40393	0.00277835	1	hsa-miR-21	8
PTEN	RAB6C	protein_coding	0.40361	0.00279236	1	hsa-miR-21	4
PTEN	PHLPP2	protein_coding	0.40324	0.0095907	5	hsa-miR-25 / hsa-miR-32 / hsa-miR-17 / hsa-miR-93 / hsa-miR-519d	8
PTEN	RP11-553L6.5	lncRNA	0.4032	0.0110831	8	hsa-miR-106a / hsa-miR-200a / hsa-miR-20b / hsa-miR-17 / hsa-miR-141 / hsa-miR-93 / hsa-miR-429 / hsa-miR-519d	11
PTEN	EXOC8	protein_coding	0.4025	0.00283478	1	hsa-miR-21	10
PTEN	ATP2A2	protein_coding	0.40171	0.00286998	1	hsa-miR-32	8
PTEN	PIK3C2A	protein_coding	0.40161	0.00329827	1	hsa-miR-21	10
PTEN	SMNDC1	protein_coding	0.40106	0.00289371	1	hsa-miR-21	6
PTEN	TTLL5	protein_coding	0.40036	0.00292269	1	hsa-miR-107	3
PTEN	DCAF16	protein_coding	0.4003	0.00292524	1	hsa-miR-216b	3
PTEN	MACC1	protein_coding	0.40006	0.00336757	1	hsa-miR-141	4
PTEN	SMG1	protein_coding	0.40006	0.00490158	2	hsa-miR-17 / hsa-miR-106a	10
PTEN	SOCS6	protein_coding	0.39988	0.00553585	2	hsa-miR-17 / hsa-miR-21	11
PTEN	VPS26A	protein_coding	0.39857	0.00344569	1	hsa-miR-21	12
PTEN	ZNF678	protein_coding	0.39856	0.00337803	1	hsa-miR-301b	3
PTEN	MAP3K2	protein_coding	0.39795	0.0092419	5	hsa-miR-21 / hsa-miR-106a / hsa-miR-20b / hsa-miR-17 / hsa-miR-93	12
PTEN	RFK	protein_coding	0.39794	0.00794379	3	hsa-miR-17 / hsa-miR-93 / hsa-miR-106a	1
PTEN	ZNF354B	protein_coding	0.39775	0.00796394	3	hsa-miR-20b / hsa-miR-106a / hsa-miR-301b	7
PTEN	CLCN3	protein_coding	0.3976	0.003051	1	hsa-miR-301b	9
PTEN	TMEM2	protein_coding	0.39729	0.010239	5	hsa-miR-221 / hsa-miR-32 / hsa-miR-141 / hsa-miR-19a / hsa-miR-301b	8
PTEN	QKI	protein_coding	0.39708	0.0102879	4	hsa-miR-429 / hsa-miR-200c / hsa-miR-200a / hsa-miR-141	15
PTEN	DCP1A	protein_coding	0.39583	0.003569	1	hsa-miR-21	8
PTEN	SNX13	protein_coding	0.39574	0.00357491	1	hsa-miR-21	8
PTEN	PREPL	protein_coding	0.39484	0.0036251	1	hsa-miR-21	5
PTEN	TNKS2	protein_coding	0.39445	0.0106682	7	hsa-miR-221 / hsa-miR-106a / hsa-miR-200a / hsa-miR-20b / hsa-miR-17 / hsa-miR-141 / hsa-miR-93	15
PTEN	MTAP	protein_coding	0.39407	0.0031916	1	hsa-miR-21	5
PTEN	SMAD1	protein_coding	0.39386	0.00319759	1	hsa-miR-216b	9
PTEN	RBM27	protein_coding	0.39379	0.0073316	3	hsa-miR-32 / hsa-miR-25 / hsa-miR-301b	12
PTEN	TACC1	protein_coding	0.3936	0.00320942	1	hsa-miR-32	10
PTEN	ZRANB1	protein_coding	0.39355	0.00525801	2	hsa-miR-21 / hsa-miR-93	14
PTEN	EIF4G2	protein_coding	0.39329	0.0106408	5	hsa-miR-25 / hsa-miR-106a / hsa-miR-20b / hsa-miR-17 / hsa-miR-93	12
PTEN	USP47	protein_coding	0.39272	0.00373035	1	hsa-miR-21	7
PTEN	EEF1A1	protein_coding	0.39206	0.00534099	2	hsa-miR-221 / hsa-miR-93	8
PTEN	HP1BP3	protein_coding	0.39199	0.00328242	1	hsa-miR-32	8
PTEN	CEP97	protein_coding	0.39189	0.00376567	1	hsa-miR-21	10
PTEN	GALNT10	protein_coding	0.39158	0.00378163	1	hsa-miR-216b	3
PTEN	ATF7IP	protein_coding	0.39063	0.00382132	1	hsa-miR-21	10
PTEN	ODF2L	protein_coding	0.38931	0.00340958	1	hsa-miR-107	2
PTEN	REST	protein_coding	0.38885	0.011308	6	hsa-miR-21 / hsa-miR-106a / hsa-miR-20b / hsa-miR-17 / hsa-miR-93 / hsa-miR-29a	13
PTEN	RUFY2	protein_coding	0.38879	0.0101317	5	hsa-miR-106a / hsa-miR-20b / hsa-miR-17 / hsa-miR-93 / hsa-miR-519d	13
PTEN	ARID4B	protein_coding	0.38864	0.00625722	2	hsa-miR-17 / hsa-miR-93	10
PTEN	ZBTB37	protein_coding	0.38834	0.0107083	5	hsa-miR-221 / hsa-miR-106a / hsa-miR-20b / hsa-miR-17 / hsa-miR-93	10
PTEN	ETNK1	protein_coding	0.38716	0.00399387	1	hsa-miR-21	8
PTEN	EIF4EBP2	protein_coding	0.3869	0.00400853	1	hsa-miR-21	11
PTEN	MORF4L1	protein_coding	0.38681	0.0113004	5	hsa-miR-106a / hsa-miR-20b / hsa-miR-93 / hsa-miR-519d / hsa-miR-29a	6
PTEN	RNF6	protein_coding	0.38673	0.00353559	1	hsa-miR-21	9
PTEN	KATNAL1	protein_coding	0.3864	0.011358	5	hsa-miR-106a / hsa-miR-20b / hsa-miR-17 / hsa-miR-93 / hsa-miR-519d	13
PTEN	AC112721.2	lncRNA	0.38617	0.0056797	2	hsa-miR-106a / hsa-miR-301b	5
PTEN	GLCCI1	protein_coding	0.38584	0.00406591	1	hsa-miR-21	5
PTEN	CREB1	protein_coding	0.38516	0.00665715	2	hsa-miR-17 / hsa-miR-93	11
PTEN	HIPK3	protein_coding	0.38426	0.00653813	2	hsa-miR-21 / hsa-miR-106a	12
PTEN	MAPK6	protein_coding	0.38383	0.00366773	1	hsa-miR-29a	9
PTEN	PPP2R5C	protein_coding	0.38363	0.0036782	1	hsa-miR-107	4
PTEN	NSA2	protein_coding	0.38358	0.00368009	1	hsa-miR-216b	2
PTEN	TMEM67	protein_coding	0.38262	0.00589511	2	hsa-miR-93 / hsa-miR-20b	4
PTEN	ENTPD4	protein_coding	0.38241	0.0108817	4	hsa-miR-17 / hsa-miR-93 / hsa-miR-519d / hsa-miR-106a	7
PTEN	PPTC7	protein_coding	0.38201	0.0037536	1	hsa-miR-93	7
PTEN	HIVEP3	protein_coding	0.38094	0.00380272	1	hsa-miR-21	8
PTEN	ITCH	protein_coding	0.37965	0.00606453	2	hsa-miR-17 / hsa-miR-93	9
PTEN	CAMSAP2	protein_coding	0.37948	0.00386984	1	hsa-miR-429	10
PTEN	VHL	protein_coding	0.37931	0.00388315	1	hsa-miR-21	6
PTEN	EDRF1	protein_coding	0.37872	0.00391008	1	hsa-miR-21	10
PTEN	EP300	protein_coding	0.37868	0.00956505	3	hsa-miR-200c / hsa-miR-25 / hsa-miR-429	12
PTEN	PPP1R15B	protein_coding	0.37852	0.0139473	7	hsa-miR-221 / hsa-miR-106a / hsa-miR-32 / hsa-miR-17 / hsa-miR-141 / hsa-miR-19a / hsa-miR-93	11
PTEN	BPTF	protein_coding	0.37728	0.00619971	2	hsa-miR-32 / hsa-miR-25	12
PTEN	NPAT	protein_coding	0.37658	0.0045593	1	hsa-miR-93	10
PTEN	ATMIN	protein_coding	0.37616	0.00403308	1	hsa-miR-21	10
PTEN	RANBP6	protein_coding	0.37614	0.00706036	2	hsa-miR-32 / hsa-miR-25	5
PTEN	GXYLT1	protein_coding	0.37567	0.00406516	1	hsa-miR-32	7
PTEN	TSC22D2	protein_coding	0.3752	0.00632716	2	hsa-miR-221 / hsa-miR-107	8
PTEN	GPR82	protein_coding	0.37406	0.00639591	2	hsa-miR-106a / hsa-miR-301b	8
PTEN	REL	protein_coding	0.37357	0.0103518	3	hsa-miR-32 / hsa-miR-25 / hsa-miR-107	9
PTEN	ZNF417	protein_coding	0.3733	0.0135593	6	hsa-miR-25 / hsa-miR-106a / hsa-miR-32 / hsa-miR-17 / hsa-miR-93 / hsa-miR-301b	10
PTEN	RORA	protein_coding	0.37318	0.0122819	5	hsa-miR-106a / hsa-miR-20b / hsa-miR-32 / hsa-miR-17 / hsa-miR-93	11
PTEN	CADM1	protein_coding	0.37218	0.00423264	1	hsa-miR-21	6
PTEN	APOLD1	protein_coding	0.37207	0.00423907	1	hsa-miR-21	10
PTEN	HMBOX1	protein_coding	0.37194	0.010488	3	hsa-miR-17 / hsa-miR-216b / hsa-miR-106a	10
PTEN	NIN	protein_coding	0.37179	0.0128981	5	hsa-miR-21 / hsa-miR-106a / hsa-miR-17 / hsa-miR-93 / hsa-miR-519d	11
PTEN	RASSF8	protein_coding	0.36965	0.0074927	2	hsa-miR-200c / hsa-miR-429	9
PTEN	DDI2	protein_coding	0.3686	0.0140825	6	hsa-miR-106a / hsa-miR-20b / hsa-miR-32 / hsa-miR-17 / hsa-miR-93 / hsa-miR-519d	9
PTEN	ZNF800	protein_coding	0.3685	0.0127681	5	hsa-miR-20b / hsa-miR-17 / hsa-miR-93 / hsa-miR-519d / hsa-miR-301b	10
PTEN	PLA2G12A	protein_coding	0.36827	0.00443275	1	hsa-miR-301b	4
PTEN	BMI1	protein_coding	0.36797	0.00445009	1	hsa-miR-21	9
PTEN	JMY	protein_coding	0.36719	0.00764551	2	hsa-miR-21 / hsa-miR-301b	11
PTEN	LCOR	protein_coding	0.36715	0.010727	4	hsa-miR-32 / hsa-miR-17 / hsa-miR-25 / hsa-miR-107	15
PTEN	HECTD1	protein_coding	0.36683	0.0124824	4	hsa-miR-32 / hsa-miR-221 / hsa-miR-21 / hsa-miR-20b	13
PTEN	ITGB1	protein_coding	0.36661	0.0144366	6	hsa-miR-221 / hsa-miR-25 / hsa-miR-106a / hsa-miR-17 / hsa-miR-93 / hsa-miR-29a	13
PTEN	TMEM30A	protein_coding	0.3663	0.00770631	2	hsa-miR-32 / hsa-miR-301b	10
PTEN	SNX24	protein_coding	0.36628	0.00453249	1	hsa-miR-32	6
PTEN	DYNC1LI2	protein_coding	0.36575	0.0154383	7	hsa-miR-25 / hsa-miR-106a / hsa-miR-20b / hsa-miR-32 / hsa-miR-19a / hsa-miR-93 / hsa-miR-519d	12
PTEN	RAP2C	protein_coding	0.36425	0.0156115	7	hsa-miR-106a / hsa-miR-20b / hsa-miR-17 / hsa-miR-141 / hsa-miR-93 / hsa-miR-429 / hsa-miR-519d	10
PTEN	LPGAT1	protein_coding	0.36397	0.0108603	3	hsa-miR-17 / hsa-miR-93 / hsa-miR-21	10
PTEN	COL4A1	protein_coding	0.36319	0.00470901	1	hsa-miR-29a	9
PTEN	BBX	protein_coding	0.36265	0.0137238	4	hsa-miR-17 / hsa-miR-93 / hsa-miR-429 / hsa-miR-106a	11
PTEN	CAPRIN1	protein_coding	0.36175	0.00478774	1	hsa-miR-21	9
PTEN	PHAX	protein_coding	0.36112	0.00482231	1	hsa-miR-141	7
PTEN	SAMD5	protein_coding	0.36106	0.00482615	1	hsa-miR-21	3
PTEN	DMTF1	protein_coding	0.36093	0.00483421	1	hsa-miR-21	4
PTEN	2004-08-01	protein_coding	0.36075	0.00484384	1	hsa-miR-21	7
PTEN	KIAA1551	protein_coding	0.35978	0.016123	7	hsa-miR-21 / hsa-miR-25 / hsa-miR-106a / hsa-miR-20b / hsa-miR-17 / hsa-miR-93 / hsa-miR-519d	12
PTEN	LINC01402	lncRNA	0.3595	0.00491451	1	hsa-miR-107	4
PTEN	C4orf29	protein_coding	0.35885	0.0141318	4	hsa-miR-17 / hsa-miR-93 / hsa-miR-20b / hsa-miR-106a	4
PTEN	ZNF449	protein_coding	0.3578	0.00561166	1	hsa-miR-107	3
PTEN	PDLIM5	protein_coding	0.3577	0.00503303	1	hsa-miR-17	9
PTEN	PLEKHF2	protein_coding	0.35726	0.00744039	2	hsa-miR-20b / hsa-miR-301b	5
PTEN	LIFR	protein_coding	0.35639	0.00510193	1	hsa-miR-21	8
PTEN	TRUB1	protein_coding	0.35612	0.00554299	1	hsa-miR-17	5
PTEN	MSANTD4	protein_coding	0.35591	0.00512877	1	hsa-miR-93	5
PTEN	ABCA1	protein_coding	0.35558	0.0145486	4	hsa-miR-19a / hsa-miR-17 / hsa-miR-93 / hsa-miR-20b	12
PTEN	ABCD2	protein_coding	0.35517	0.00517994	1	hsa-miR-301b	7
PTEN	RASEF	protein_coding	0.35492	0.00519396	1	hsa-miR-21	3
PTEN	LARS	protein_coding	0.35482	0.00520134	1	hsa-miR-21	5
PTEN	ANKRD50	protein_coding	0.35341	0.01492	5	hsa-miR-106a / hsa-miR-20b / hsa-miR-17 / hsa-miR-93 / hsa-miR-301b	12
PTEN	SERAC1	protein_coding	0.35292	0.00532954	1	hsa-miR-21	7
PTEN	ANKIB1	protein_coding	0.35278	0.0077154	2	hsa-miR-17 / hsa-miR-20b	10
PTEN	RBM47	protein_coding	0.35254	0.00535631	1	hsa-miR-216b	2
PTEN	LAPTM4A	protein_coding	0.35111	0.0151895	5	hsa-miR-106a / hsa-miR-20b / hsa-miR-17 / hsa-miR-93 / hsa-miR-519d	6
PTEN	WNK1	protein_coding	0.35043	0.00787132	2	hsa-miR-32 / hsa-miR-21	13
PTEN	NF1	protein_coding	0.35019	0.00608246	1	hsa-miR-107	9
PTEN	DDAH1	protein_coding	0.34868	0.00797787	2	hsa-miR-221 / hsa-miR-21	7
PTEN	EIF4A2	protein_coding	0.34861	0.0121872	3	hsa-miR-21 / hsa-miR-93 / hsa-miR-20b	9
PTEN	LRRC57	protein_coding	0.34855	0.00560356	1	hsa-miR-21	4
PTEN	SPAG9	protein_coding	0.34818	0.00801881	2	hsa-miR-200a / hsa-miR-141	10
PTEN	MED13	protein_coding	0.34807	0.0089329	2	hsa-miR-17 / hsa-miR-141	10
PTEN	LINC00314	lncRNA	0.34784	0.00565429	1	hsa-miR-106a	6
PTEN	AVPR1A	protein_coding	0.34618	0.00814158	2	hsa-miR-200c / hsa-miR-429	9
PTEN	GTF2I	protein_coding	0.34616	0.0057548	1	hsa-miR-21	11
PTEN	C11orf54	protein_coding	0.34605	0.0124139	3	hsa-miR-93 / hsa-miR-25 / hsa-miR-519d	8
PTEN	HEATR5A	protein_coding	0.34574	0.00577614	1	hsa-miR-141	7
PTEN	ACBD5	protein_coding	0.34548	0.0157714	5	hsa-miR-21 / hsa-miR-20b / hsa-miR-17 / hsa-miR-19a / hsa-miR-93	10
PTEN	SLC25A16	protein_coding	0.34452	0.00585854	1	hsa-miR-32	4
PTEN	ZBTB6	protein_coding	0.34417	0.0129557	3	hsa-miR-17 / hsa-miR-93 / hsa-miR-20b	7
PTEN	ZNF585B	protein_coding	0.34332	0.0059335	1	hsa-miR-107	6
PTEN	MYO5A	protein_coding	0.34302	0.0126792	3	hsa-miR-32 / hsa-miR-141 / hsa-miR-519d	9
PTEN	YIPF6	protein_coding	0.34134	0.00604685	1	hsa-miR-107	2
PTEN	ZNF148	protein_coding	0.34081	0.00643779	1	hsa-miR-93	8
PTEN	CRK	protein_coding	0.34047	0.00610367	1	hsa-miR-93	11
PTEN	GTF2A1	protein_coding	0.33962	0.0126369	4	hsa-miR-32 / hsa-miR-21 / hsa-miR-25 / hsa-miR-106a	14
PTEN	AP1G1	protein_coding	0.33943	0.0152962	4	hsa-miR-17 / hsa-miR-93 / hsa-miR-20b / hsa-miR-519d	7
PTEN	ZBTB25	protein_coding	0.3393	0.0162121	4	hsa-miR-17 / hsa-miR-93 / hsa-miR-20b / hsa-miR-106a	4
PTEN	LAMC1	protein_coding	0.33928	0.00618073	1	hsa-miR-93	9
PTEN	MYEF2	protein_coding	0.3388	0.0062109	1	hsa-miR-21	5
PTEN	SYNRG	protein_coding	0.33827	0.00624018	1	hsa-miR-107	6
PTEN	SEPT7	protein_coding	0.33793	0.0163636	4	hsa-miR-429 / hsa-miR-200c / hsa-miR-200a / hsa-miR-141	13
PTEN	MAPK1	protein_coding	0.33706	0.0131561	3	hsa-miR-93 / hsa-miR-216b / hsa-miR-20b	11
PTEN	YAP1	protein_coding	0.33541	0.00981796	2	hsa-miR-200a / hsa-miR-141	8
PTEN	MRO	protein_coding	0.33535	0.0088835	2	hsa-miR-32 / hsa-miR-25	7
PTEN	GULP1	protein_coding	0.3352	0.00890141	2	hsa-miR-32 / hsa-miR-25	7
PTEN	FKTN	protein_coding	0.33343	0.00996795	2	hsa-miR-106a / hsa-miR-301b	8
PTEN	FAM160B1	protein_coding	0.33338	0.0123732	3	hsa-miR-17 / hsa-miR-93 / hsa-miR-106a	13
PTEN	N4BP2	protein_coding	0.33197	0.00728651	1	hsa-miR-429	8
PTEN	KLHL15	protein_coding	0.33086	0.00669478	1	hsa-miR-21	10
PTEN	SLC12A6	protein_coding	0.33084	0.0171945	4	hsa-miR-17 / hsa-miR-93 / hsa-miR-20b / hsa-miR-106a	11
PTEN	LZIC	protein_coding	0.33052	0.016764	5	hsa-miR-216b / hsa-miR-106a / hsa-miR-20b / hsa-miR-17 / hsa-miR-93	7
PTEN	AAED1	protein_coding	0.33011	0.00674524	1	hsa-miR-25	5
PTEN	TPK1	protein_coding	0.32988	0.0138328	3	hsa-miR-17 / hsa-miR-93 / hsa-miR-519d	6
PTEN	MAP1B	protein_coding	0.32897	0.00934508	2	hsa-miR-32 / hsa-miR-25	8
PTEN	AMMECR1L	protein_coding	0.32886	0.0068389	1	hsa-miR-29a	8
PTEN	ZNF770	protein_coding	0.32872	0.0124801	3	hsa-miR-17 / hsa-miR-93 / hsa-miR-20b	12
PTEN	TGFB2	protein_coding	0.32853	0.00937877	2	hsa-miR-200a / hsa-miR-141	8
PTEN	ABI2	protein_coding	0.32821	0.00687887	1	hsa-miR-429	11
PTEN	ZNF621	protein_coding	0.32761	0.0140403	3	hsa-miR-429 / hsa-miR-200c / hsa-miR-141	4
PTEN	FBXW2	protein_coding	0.3276	0.00691816	1	hsa-miR-25	6
PTEN	TXNDC16	protein_coding	0.32675	0.0141198	3	hsa-miR-17 / hsa-miR-20b / hsa-miR-429	8
PTEN	PPP1R12A	protein_coding	0.3262	0.00769324	1	hsa-miR-93	10
PTEN	PAPPA	protein_coding	0.32618	0.00701523	1	hsa-miR-141	6
PTEN	STAT3	protein_coding	0.32547	0.0202797	7	hsa-miR-21 / hsa-miR-106a / hsa-miR-200a / hsa-miR-20b / hsa-miR-17 / hsa-miR-93 / hsa-miR-519d	5
PTEN	RNF125	protein_coding	0.3248	0.0143188	3	hsa-miR-32 / hsa-miR-25 / hsa-miR-301b	11
PTEN	ZFC3H1	protein_coding	0.32448	0.00713435	1	hsa-miR-25	8
PTEN	DOCK11	protein_coding	0.32264	0.00726619	1	hsa-miR-107	5
PTEN	RMND5A	protein_coding	0.32169	0.00733123	1	hsa-miR-21	10
PTEN	SP1	protein_coding	0.32156	0.0166717	5	hsa-miR-21 / hsa-miR-216b / hsa-miR-200c / hsa-miR-141 / hsa-miR-429	10
PTEN	UBE4A	protein_coding	0.32136	0.00735853	1	hsa-miR-17	8
PTEN	LUZP1	protein_coding	0.31973	0.00816364	1	hsa-miR-93	7
PTEN	ZNF180	protein_coding	0.31899	0.00752728	1	hsa-miR-93	3
PTEN	USP53	protein_coding	0.31856	0.0110407	2	hsa-miR-200a / hsa-miR-141	5
PTEN	TMEM19	protein_coding	0.31848	0.00756168	1	hsa-miR-17	5
PTEN	FER	protein_coding	0.318	0.0110988	2	hsa-miR-17 / hsa-miR-93	10
PTEN	DSTYK	protein_coding	0.31786	0.0101371	2	hsa-miR-32 / hsa-miR-93	13
PTEN	GLTSCR1L	protein_coding	0.31767	0.00762665	1	hsa-miR-141	10
PTEN	VPS37A	protein_coding	0.31515	0.00780152	1	hsa-miR-301b	7
PTEN	ZNF267	protein_coding	0.31401	0.00788418	1	hsa-miR-25	6
PTEN	REEP3	protein_coding	0.31346	0.017526	5	hsa-miR-106a / hsa-miR-20b / hsa-miR-17 / hsa-miR-93 / hsa-miR-519d	14
PTEN	DICER1	protein_coding	0.31331	0.0196002	7	hsa-miR-221 / hsa-miR-21 / hsa-miR-106a / hsa-miR-19a / hsa-miR-107 / hsa-miR-301b / hsa-miR-29a	14
PTEN	SECISBP2L	protein_coding	0.31293	0.0191038	4	hsa-miR-200c / hsa-miR-21 / hsa-miR-429 / hsa-miR-301b	11
PTEN	DDX3X	protein_coding	0.31218	0.0210385	6	hsa-miR-21 / hsa-miR-25 / hsa-miR-106a / hsa-miR-216b / hsa-miR-32 / hsa-miR-19a	11
PTEN	AP3M1	protein_coding	0.31114	0.0106561	2	hsa-miR-21 / hsa-miR-25	8
PTEN	KBTBD6	protein_coding	0.31073	0.00813158	1	hsa-miR-21	9
PTEN	RRN3	protein_coding	0.31039	0.0210415	6	hsa-miR-25 / hsa-miR-106a / hsa-miR-20b / hsa-miR-32 / hsa-miR-17 / hsa-miR-93	5
PTEN	RPRD2	protein_coding	0.31016	0.010729	2	hsa-miR-32 / hsa-miR-21	6
PTEN	SEC24A	protein_coding	0.30891	0.0117717	2	hsa-miR-200c / hsa-miR-429	9
PTEN	HIGD1A	protein_coding	0.3078	0.00836164	1	hsa-miR-106a	4
PTEN	EPM2AIP1	protein_coding	0.30692	0.0119238	2	hsa-miR-32 / hsa-miR-21	10
PTEN	DCTN6	protein_coding	0.30657	0.0188099	4	hsa-miR-17 / hsa-miR-93 / hsa-miR-20b / hsa-miR-106a	4
PTEN	TNPO1	protein_coding	0.30577	0.0120282	2	hsa-miR-32 / hsa-miR-21	11
PTEN	TMOD3	protein_coding	0.30567	0.0232976	10	hsa-miR-106a / hsa-miR-200a / hsa-miR-20b / hsa-miR-17 / hsa-miR-141 / hsa-miR-19a / hsa-miR-93 / hsa-miR-519d / hsa-miR-301b / hsa-miR-29a	11
PTEN	ITGB3	protein_coding	0.30486	0.00859382	1	hsa-miR-17	7
PTEN	ZNF410	protein_coding	0.30445	0.00862422	1	hsa-miR-32	6
PTEN	ZNF24	protein_coding	0.30436	0.0163265	3	hsa-miR-32 / hsa-miR-25 / hsa-miR-301b	8
PTEN	LUZP2	protein_coding	0.30408	0.0190977	4	hsa-miR-17 / hsa-miR-93 / hsa-miR-20b / hsa-miR-106a	3
PTEN	LRIF1	protein_coding	0.30281	0.00875156	1	hsa-miR-93	4
PTEN	ZNF284	protein_coding	0.30248	0.00878195	1	hsa-miR-107	1
PTEN	ZNF264	protein_coding	0.30085	0.022888	7	hsa-miR-25 / hsa-miR-106a / hsa-miR-20b / hsa-miR-32 / hsa-miR-17 / hsa-miR-93 / hsa-miR-301b	13
PTEN	ARCN1	protein_coding	0.3008	0.0166684	3	hsa-miR-17 / hsa-miR-93 / hsa-miR-519d	9
PTEN	PDZD8	protein_coding	0.30041	0.0150227	3	hsa-miR-32 / hsa-miR-25 / hsa-miR-107	14
PTEN	DNAJC10	protein_coding	0.29999	0.0223253	6	hsa-miR-221 / hsa-miR-21 / hsa-miR-17 / hsa-miR-107 / hsa-miR-93 / hsa-miR-519d	7
PTEN	PCGF5	protein_coding	0.29988	0.00920395	1	hsa-miR-17	8
PTEN	CCP110	protein_coding	0.29907	0.0115393	2	hsa-miR-17 / hsa-miR-93	6
PTEN	RAB14	protein_coding	0.29854	0.0098482	1	hsa-miR-301b	6
PTEN	FEZ2	protein_coding	0.29807	0.0169362	3	hsa-miR-17 / hsa-miR-93 / hsa-miR-519d	9
PTEN	ORC4	protein_coding	0.29637	0.0117389	2	hsa-miR-21 / hsa-miR-107	4
PTEN	LINC00272	lncRNA	0.29506	0.00937304	1	hsa-miR-301b	6
PTEN	KIF3A	protein_coding	0.29475	0.00941193	1	hsa-miR-32	5
PTEN	ZFPM2	protein_coding	0.294	0.0212734	4	hsa-miR-429 / hsa-miR-200c / hsa-miR-200a / hsa-miR-141	9
PTEN	SLC38A9	protein_coding	0.29326	0.0119854	2	hsa-miR-106a / hsa-miR-301b	7
PTEN	MSANTD2	protein_coding	0.2932	0.00954423	1	hsa-miR-141	4
PTEN	ENPP4	protein_coding	0.29307	0.00955685	1	hsa-miR-301b	6
PTEN	SLC10A6	protein_coding	0.29283	0.00958007	1	hsa-miR-25	10
PTEN	KIAA1715	protein_coding	0.29197	0.0131314	2	hsa-miR-93 / hsa-miR-21	8
PTEN	APC	protein_coding	0.29102	0.0131633	2	hsa-miR-21 / hsa-miR-106a	11
PTEN	NAPEPLD	protein_coding	0.28894	0.0106121	1	hsa-miR-17	7
PTEN	MFSD8	protein_coding	0.28767	0.020873	4	hsa-miR-17 / hsa-miR-93 / hsa-miR-20b / hsa-miR-106a	6
PTEN	DPY19L1	protein_coding	0.28765	0.0124505	2	hsa-miR-200a / hsa-miR-141	5
PTEN	POC1B-GALNT4	protein_coding	0.28689	0.0100989	1	hsa-miR-301b	2
PTEN	CCDC132	protein_coding	0.28664	0.021018	4	hsa-miR-17 / hsa-miR-93 / hsa-miR-20b / hsa-miR-106a	8
PTEN	SPG20	protein_coding	0.28644	0.0101322	1	hsa-miR-301b	6
PTEN	MBD5	protein_coding	0.28609	0.0135752	2	hsa-miR-200c / hsa-miR-429	9
PTEN	ZEB1	protein_coding	0.28604	0.0205445	5	hsa-miR-200c / hsa-miR-200a / hsa-miR-141 / hsa-miR-19a / hsa-miR-429	14
PTEN	PDIK1L	protein_coding	0.28407	0.0137637	2	hsa-miR-221 / hsa-miR-93	7
PTEN	SPCS3	protein_coding	0.28407	0.018899	3	hsa-miR-32 / hsa-miR-25 / hsa-miR-106a	11
PTEN	THAP6	protein_coding	0.28275	0.011142	1	hsa-miR-301b	6
PTEN	RAB10	protein_coding	0.28232	0.0104799	1	hsa-miR-107	7
PTEN	ARID1B	protein_coding	0.27945	0.0131507	2	hsa-miR-32 / hsa-miR-25	11
PTEN	ACTR2	protein_coding	0.2794	0.0107549	1	hsa-miR-107	9
PTEN	RIN2	protein_coding	0.279	0.0230831	4	hsa-miR-429 / hsa-miR-200c / hsa-miR-200a / hsa-miR-141	8
PTEN	MIER3	protein_coding	0.27842	0.0115349	1	hsa-miR-32	6
PTEN	ATXN7	protein_coding	0.27742	0.0143011	2	hsa-miR-17 / hsa-miR-519d	10
PTEN	CHD9	protein_coding	0.27627	0.0185154	4	hsa-miR-19a / hsa-miR-17 / hsa-miR-93 / hsa-miR-20b	15
PTEN	PLS1	protein_coding	0.27614	0.0222409	4	hsa-miR-17 / hsa-miR-93 / hsa-miR-216b / hsa-miR-106a	5
PTEN	FBXO21	protein_coding	0.27562	0.0110843	1	hsa-miR-93	4
PTEN	WDR89	protein_coding	0.27536	0.0144698	2	hsa-miR-17 / hsa-miR-93	4
PTEN	CAP1	protein_coding	0.27489	0.01353	2	hsa-miR-17 / hsa-miR-93	6
PTEN	OSBPL8	protein_coding	0.27454	0.0118558	1	hsa-miR-32	9
PTEN	F2RL1	protein_coding	0.27448	0.0224549	4	hsa-miR-17 / hsa-miR-93 / hsa-miR-106a / hsa-miR-301b	4
PTEN	RUNX1	protein_coding	0.27435	0.0236204	4	hsa-miR-221 / hsa-miR-17 / hsa-miR-141 / hsa-miR-106a	11
PTEN	GPAM	protein_coding	0.2735	0.0243078	5	hsa-miR-21 / hsa-miR-17 / hsa-miR-19a / hsa-miR-93 / hsa-miR-519d	8
PTEN	SUCO	protein_coding	0.27173	0.0138123	2	hsa-miR-17 / hsa-miR-93	7
PTEN	RPS6KA5	protein_coding	0.27156	0.0263974	6	hsa-miR-106a / hsa-miR-20b / hsa-miR-17 / hsa-miR-19a / hsa-miR-93 / hsa-miR-301b	7
PTEN	PURG	protein_coding	0.27075	0.0115354	1	hsa-miR-32	8
PTEN	ZEB2	protein_coding	0.26876	0.0242482	4	hsa-miR-429 / hsa-miR-200c / hsa-miR-200a / hsa-miR-141	11
PTEN	GPCPD1	protein_coding	0.26839	0.0117592	1	hsa-miR-107	4
PTEN	CNOT6L	protein_coding	0.26811	0.02432	4	hsa-miR-17 / hsa-miR-93 / hsa-miR-20b / hsa-miR-106a	12
PTEN	FEM1B	protein_coding	0.26783	0.0226425	5	hsa-miR-106a / hsa-miR-20b / hsa-miR-17 / hsa-miR-93 / hsa-miR-519d	12
PTEN	SLC4A7	protein_coding	0.26766	0.0243763	4	hsa-miR-17 / hsa-miR-93 / hsa-miR-25 / hsa-miR-20b	9
PTEN	PTGFRN	protein_coding	0.2673	0.023336	4	hsa-miR-17 / hsa-miR-93 / hsa-miR-20b / hsa-miR-106a	7
PTEN	ATRX	protein_coding	0.2667	0.018188	3	hsa-miR-17 / hsa-miR-21 / hsa-miR-200a	11
PTEN	USP3	protein_coding	0.26668	0.0244968	4	hsa-miR-17 / hsa-miR-93 / hsa-miR-20b / hsa-miR-519d	6
PTEN	ARID2	protein_coding	0.26625	0.0119855	1	hsa-miR-93	4
PTEN	SEMA6A	protein_coding	0.26596	0.0119788	1	hsa-miR-107	1
PTEN	LIPA	protein_coding	0.26392	0.012201	1	hsa-miR-301b	9
PTEN	CLIP1	protein_coding	0.26339	0.0145437	2	hsa-miR-107 / hsa-miR-301b	11
PTEN	SOWAHC	protein_coding	0.26315	0.0206055	3	hsa-miR-93 / hsa-miR-21 / hsa-miR-107	9
PTEN	DAZAP2	protein_coding	0.26304	0.0122724	1	hsa-miR-32	1
PTEN	XPR1	protein_coding	0.26267	0.0130359	1	hsa-miR-32	6
PTEN	ZNF772	protein_coding	0.26242	0.0155707	2	hsa-miR-32 / hsa-miR-25	6
PTEN	ZNRF2	protein_coding	0.26238	0.0123415	1	hsa-miR-106a	5
PTEN	AKAP2	protein_coding	0.26178	0.0123923	1	hsa-miR-106a	9
PTEN	ZNF780A	protein_coding	0.26177	0.0251346	4	hsa-miR-17 / hsa-miR-93 / hsa-miR-20b / hsa-miR-106a	8
PTEN	USP38	protein_coding	0.26117	0.0124586	1	hsa-miR-17	9
PTEN	SGMS1	protein_coding	0.26002	0.0248308	5	hsa-miR-106a / hsa-miR-20b / hsa-miR-32 / hsa-miR-17 / hsa-miR-93	12
PTEN	HFE	protein_coding	0.25944	0.0149319	2	hsa-miR-200c / hsa-miR-200a	3
PTEN	SLC30A7	protein_coding	0.25852	0.0238079	5	hsa-miR-106a / hsa-miR-17 / hsa-miR-107 / hsa-miR-19a / hsa-miR-93	9
PTEN	ZNF154	protein_coding	0.25791	0.012781	1	hsa-miR-301b	7
PTEN	PPP1R12B	protein_coding	0.25767	0.0245028	4	hsa-miR-17 / hsa-miR-93 / hsa-miR-20b / hsa-miR-519d	8
PTEN	ARHGAP12	protein_coding	0.25566	0.0247326	4	hsa-miR-17 / hsa-miR-93 / hsa-miR-106a / hsa-miR-301b	10
PTEN	PWAR6	lncRNA	0.2553	0.0306744	10	hsa-miR-21 / hsa-miR-106a / hsa-miR-200a / hsa-miR-20b / hsa-miR-17 / hsa-miR-141 / hsa-miR-93 / hsa-miR-429 / hsa-miR-301b / hsa-miR-519d	8
PTEN	TBC1D15	protein_coding	0.25464	0.0153559	2	hsa-miR-17 / hsa-miR-25	6
PTEN	RFX7	protein_coding	0.25458	0.0162223	2	hsa-miR-32 / hsa-miR-301b	8
PTEN	UBR3	protein_coding	0.25441	0.0162455	2	hsa-miR-21 / hsa-miR-107	13
PTEN	BAZ2B	protein_coding	0.2533	0.0164169	2	hsa-miR-32 / hsa-miR-25	11
PTEN	PAFAH1B2	protein_coding	0.25286	0.0155298	2	hsa-miR-107 / hsa-miR-519d	6
PTEN	SERINC3	protein_coding	0.25195	0.0133893	1	hsa-miR-301b	8
PTEN	GPATCH8	protein_coding	0.25188	0.0156139	2	hsa-miR-200c / hsa-miR-429	8
PTEN	PTPN9	protein_coding	0.25093	0.0134947	1	hsa-miR-93	7
PTEN	GRAMD3	protein_coding	0.25057	0.0157423	2	hsa-miR-32 / hsa-miR-141	7
PTEN	ARIH1	protein_coding	0.24807	0.0168494	2	hsa-miR-17 / hsa-miR-107	11
PTEN	F3	protein_coding	0.24641	0.0279214	5	hsa-miR-106a / hsa-miR-20b / hsa-miR-17 / hsa-miR-93 / hsa-miR-519d	5
PTEN	OTUD1	protein_coding	0.24584	0.0140736	1	hsa-miR-19a	5
PTEN	ANKRD12	protein_coding	0.2457	0.0216449	4	hsa-miR-17 / hsa-miR-93 / hsa-miR-20b / hsa-miR-519d	13
PTEN	THBS1	protein_coding	0.24391	0.0143074	1	hsa-miR-17	9
PTEN	GOLGA4	protein_coding	0.24254	0.0165107	2	hsa-miR-32 / hsa-miR-21	11
PTEN	KLF10	protein_coding	0.24197	0.0284982	5	hsa-miR-106a / hsa-miR-200a / hsa-miR-20b / hsa-miR-17 / hsa-miR-93	10
PTEN	DLG5	protein_coding	0.24129	0.0145826	1	hsa-miR-301b	5
PTEN	ELL2	protein_coding	0.24115	0.0153423	1	hsa-miR-301b	9
PTEN	C16orf72	protein_coding	0.24087	0.0153772	1	hsa-miR-107	5
PTEN	RNF141	protein_coding	0.24055	0.0146557	1	hsa-miR-32	7
PTEN	IPP	protein_coding	0.24032	0.0330004	8	hsa-miR-21 / hsa-miR-25 / hsa-miR-106a / hsa-miR-20b / hsa-miR-32 / hsa-miR-17 / hsa-miR-93 / hsa-miR-519d	9
PTEN	PPP1R3B	protein_coding	0.24023	0.0231715	3	hsa-miR-17 / hsa-miR-93 / hsa-miR-20b	6
PTEN	PSD3	protein_coding	0.23926	0.0232942	3	hsa-miR-17 / hsa-miR-200c / hsa-miR-429	8
PTEN	RAB8B	protein_coding	0.23889	0.0279974	4	hsa-miR-19a / hsa-miR-93 / hsa-miR-200a / hsa-miR-141	12
PTEN	PBX3	protein_coding	0.23726	0.0150559	1	hsa-miR-93	6
PTEN	KIF13A	protein_coding	0.23677	0.0235856	3	hsa-miR-200c / hsa-miR-429 / hsa-miR-301b	10
PTEN	LMLN	protein_coding	0.23644	0.0151409	1	hsa-miR-301b	2
PTEN	ZADH2	protein_coding	0.23627	0.0293177	5	hsa-miR-21 / hsa-miR-25 / hsa-miR-32 / hsa-miR-107 / hsa-miR-93	8
PTEN	PPM1H	protein_coding	0.23583	0.015228	1	hsa-miR-93	2

## Sheet: Foglio2
PANTHER Pathways	#	#	expected	Fold Enrichment	+/-	raw P value	FDR
p53 pathway feedback loops 2	51	7	1.43	4.88	+	0.000988	0.0203	2.28688
p53 pathway	87	10	2.44	4.09	+	0.000321	0.0105	2.0321
Ras Pathway	74	8	2.08	3.85	+	0.00179	0.0327	1.94486
Apoptosis signaling pathway	118	12	3.32	3.62	+	0.000239	0.00981	1.85599
EGF receptor signaling pathway	134	12	3.77	3.19	+	0.00069	0.0188	1.67356
Angiogenesis	173	15	4.86	3.09	+	0.000215	0.0176	1.62761
Integrin signalling pathway	193	16	5.42	2.95	+	0.000215	0.0118	1.56071
CCKR signaling map	174	14	4.89	2.86	+	0.00069	0.0162	1.51602
Gonadotropin-releasing hormone receptor pathway	230	18	6.46	2.79	+	0.000174	0.0285	1.48027
							Fold Enrichment

## Sheet: BP
GO biological process complete	#	#	expected	Fold Enrichment	+/-	raw P value	FDR
regulation of biosynthetic process	4322	207	121.45	1.7	+	1.32e-15	2.1e-11	0.765535
regulation of cellular metabolic process	6303	269	177.12	1.52	+	4.98e-15	3.96e-11	0.604071
regulation of metabolic process	6774	283	190.35	1.49	+	8.02e-15	4.26e-11	0.575312
regulation of macromolecule biosynthetic process	4099	196	115.18	1.7	+	1.17e-14	4.64e-11	0.765535
regulation of cellular biosynthetic process	4243	200	119.23	1.68	+	2.48e-14	7.88e-11	0.748461
regulation of cellular macromolecule biosynthetic process	3962	189	111.33	1.7	+	6.42e-14	1.7e-10	0.765535
regulation of primary metabolic process	6095	256	171.27	1.49	+	3.03e-13	6.9e-10	0.575312
regulation of nucleic acid-templated transcription	3574	172	100.43	1.71	+	6.9e-13	1.37e-09	0.773996
regulation of RNA biosynthetic process	3579	172	100.57	1.71	+	9.96e-13	1.76e-09	0.773996
regulation of nitrogen compound metabolic process	5908	246	166.02	1.48	+	3.95e-12	6.29e-09	0.565597
regulation of transcription, DNA-templated	3508	167	98.58	1.69	+	5.08e-12	7.35e-09	0.757023
regulation of RNA metabolic process	3839	178	107.88	1.65	+	6.11e-12	8.11e-09	0.722466
regulation of macromolecule metabolic process	6221	254	174.81	1.45	+	1.14e-11	1.39e-08	0.536053
regulation of gene expression	4515	197	126.87	1.55	+	5.18e-11	5.89e-08	0.632268
regulation of nucleobase-containing compound metabolic process	4094	183	115.04	1.59	+	5.86e-11	6.22e-08	0.669027
regulation of cellular process	11121	392	312.51	1.25	+	7.04e-11	7.01e-08	0.321928
cellular protein metabolic process	3717	169	104.45	1.62	+	1.43e-10	1.34e-07	0.695994
positive regulation of cellular process	5527	225	155.31	1.45	+	6.7e-10	5.93e-07	0.536053
positive regulation of biological process	6263	247	175.99	1.4	+	1.18e-09	9.89e-07	0.485427
positive regulation of cellular component organization	1247	75	35.04	2.14	+	1.66e-09	1.26e-06	1.09761
regulation of cellular component organization	2536	124	71.26	1.74	+	1.63e-09	1.3e-06	0.799087
regulation of biological process	11823	404	332.23	1.22	+	3.14e-09	2.27e-06	0.286881
protein modification process	3089	142	86.8	1.64	+	3.73e-09	2.37e-06	0.713696
cellular protein modification process	3089	142	86.8	1.64	+	3.73e-09	2.47e-06	0.713696
cellular macromolecule metabolic process	5092	208	143.09	1.45	+	3.68e-09	2.55e-06	0.536053
macromolecule modification	3309	149	92.98	1.6	+	5.06e-09	3.1e-06	0.678072
regulation of transcription by RNA polymerase II	2258	112	63.45	1.77	+	6.46e-09	3.81e-06	0.823749
organonitrogen compound metabolic process	5332	214	149.83	1.43	+	8.43e-09	4.79e-06	0.516015
biological regulation	12526	420	351.99	1.19	+	1e-08	5.5e-06	0.250962
protein metabolic process	4317	180	121.31	1.48	+	2.35e-08	1.21e-05	0.565597
proteolysis involved in cellular protein catabolic process	596	44	16.75	2.63	+	2.27e-08	1.21e-05	1.39506
negative regulation of biological process	5388	213	151.41	1.41	+	3.74e-08	1.86e-05	0.495695
negative regulation of intracellular signal transduction	505	39	14.19	2.75	+	4.87e-08	2.35e-05	1.45943
cellular protein catabolic process	627	44	17.62	2.5	+	9.49e-08	4.44e-05	1.32193
positive regulation of metabolic process	3701	157	104	1.51	+	1.05e-07	4.8e-05	0.594549
cellular metabolic process	7693	280	216.18	1.3	+	1.21e-07	5.34e-05	0.378512
negative regulation of cellular process	4805	192	135.02	1.42	+	1.36e-07	5.55e-05	0.505891
regulation of molecular function	3063	135	86.07	1.57	+	1.4e-07	5.59e-05	0.650765
positive regulation of biosynthetic process	2055	100	57.75	1.73	+	1.34e-07	5.6e-05	0.790772
positive regulation of cellular metabolic process	3391	146	95.29	1.53	+	1.33e-07	5.73e-05	0.613532
ubiquitin-dependent protein catabolic process	531	39	14.92	2.61	+	1.65e-07	6.27e-05	1.38405
proteolysis	1287	71	36.17	1.96	+	1.63e-07	6.32e-05	0.970854
regulation of catalytic activity	2383	111	66.96	1.66	+	1.98e-07	6.99e-05	0.731183
modification-dependent protein catabolic process	537	39	15.09	2.58	+	3.1e-07	0.000107	1.36737
positive regulation of molecular function	1823	90	51.23	1.76	+	3.15e-07	0.000107	0.815575
positive regulation of cellular biosynthetic process	2023	97	56.85	1.71	+	3.59e-07	0.000119	0.773996
primary metabolic process	7512	272	211.09	1.29	+	4.21e-07	0.000134	0.367371
modification-dependent macromolecule catabolic process	548	39	15.4	2.53	+	4.19e-07	0.000136	1.33914
protein modification by small protein conjugation or removal	991	58	27.85	2.08	+	4.56e-07	0.000142	1.05658
positive regulation of organelle organization	640	43	17.98	2.39	+	4.72e-07	0.000144	1.25701
protein catabolic process	705	46	19.81	2.32	+	4.87e-07	0.000144	1.21412
metabolic process	8448	299	237.39	1.26	+	4.84e-07	0.000145	0.333424
positive regulation of macromolecule biosynthetic process	1932	93	54.29	1.71	+	6.21e-07	0.000176	0.773996
negative regulation of transcription by RNA polymerase II	887	53	24.93	2.13	+	6.12e-07	0.000177	1.09085
organic substance metabolic process	7888	282	221.66	1.27	+	6.86e-07	0.000192	0.344828
nitrogen compound metabolic process	7038	257	197.77	1.3	+	7.06e-07	0.000194	0.378512
detection of chemical stimulus	519	0	14.58	< 0.01	-	8.33e-07	0.000225	#VALUE!
positive regulation of cell projection organization	395	31	11.1	2.79	+	8.57e-07	0.000227	1.48027
positive regulation of RNA biosynthetic process	1661	82	46.68	1.76	+	1.14e-06	0.000292	0.815575
positive regulation of nucleic acid-templated transcription	1660	82	46.65	1.76	+	1.12e-06	0.000293	0.815575
regulation of developmental process	2625	116	73.76	1.57	+	1.2e-06	0.000304	0.650765
positive regulation of RNA metabolic process	1748	85	49.12	1.73	+	1.34e-06	0.000333	0.790772
regulation of multicellular organismal process	3185	135	89.5	1.51	+	1.37e-06	0.000335	0.594549
positive regulation of multicellular organismal process	1771	86	49.77	1.73	+	1.51e-06	0.000359	0.790772
cellular macromolecule catabolic process	914	53	25.68	2.06	+	1.49e-06	0.000359	1.04264
macromolecule metabolic process	6212	230	174.56	1.32	+	1.56e-06	0.000364	0.400538
negative regulation of macromolecule metabolic process	2703	118	75.96	1.55	+	1.65e-06	0.000382	0.632268
proteasomal protein catabolic process	349	28	9.81	2.86	+	1.95e-06	0.000444	1.51602
positive regulation of macromolecule metabolic process	3402	141	95.6	1.47	+	2.01e-06	0.00045	0.555816
positive regulation of nitrogen compound metabolic process	3226	135	90.65	1.49	+	2.15e-06	0.000476	0.575312
G protein-coupled receptor signaling pathway	1317	12	37.01	0.32	-	2.18e-06	0.000476	-1.64386
regulation of organelle organization	1335	69	37.51	1.84	+	2.45e-06	0.000528	0.879706
detection of chemical stimulus involved in sensory perception	482	0	13.54	< 0.01	-	2.83e-06	0.000601	#VALUE!
negative regulation of small GTPase mediated signal transduction	59	11	1.66	6.63	+	2.91e-06	0.000609	2.72901
negative regulation of signal transduction	1272	66	35.74	1.85	+	3.44e-06	0.000711	0.887525
regulation of cell communication	3534	144	99.31	1.45	+	3.76e-06	0.000768	0.536053
positive regulation of catalytic activity	1471	73	41.34	1.77	+	4.61e-06	0.00093	0.823749
negative regulation of nitrogen compound metabolic process	2408	106	67.67	1.57	+	4.69e-06	0.000933	0.650765
regulation of signal transduction	3146	131	88.4	1.48	+	5.1e-06	0.000978	0.565597
cellular localization	2431	107	68.31	1.57	+	4.98e-06	0.000979	0.650765
macromolecule catabolic process	1072	58	30.12	1.93	+	5.05e-06	0.000981	0.948601
negative regulation of macromolecule biosynthetic process	1510	74	42.43	1.74	+	6.02e-06	0.00112	0.799087
negative regulation of nucleic acid-templated transcription	1287	66	36.17	1.82	+	5.89e-06	0.00112	0.863938
negative regulation of RNA biosynthetic process	1289	66	36.22	1.82	+	5.97e-06	0.00112	0.863938
cellular response to stress	1759	83	49.43	1.68	+	6.18e-06	0.00113	0.748461
negative regulation of gene expression	1770	83	49.74	1.67	+	6.83e-06	0.00122	0.739848
detection of stimulus involved in sensory perception	543	1	15.26	0.07	-	6.8e-06	0.00123	-3.8365
positive regulation of nucleobase-containing compound metabolic process	1912	88	53.73	1.64	+	7.09e-06	0.00124	0.713696
regulation of signaling	3575	144	100.46	1.43	+	7.05e-06	0.00125	0.516015
negative regulation of cellular metabolic process	2608	112	73.29	1.53	+	7.23e-06	0.00125	0.613532
regulation of cell projection organization	695	42	19.53	2.15	+	8.28e-06	0.00142	1.10434
positive regulation of developmental process	1390	69	39.06	1.77	+	8.57e-06	0.00144	0.823749
response to organic substance	3030	126	85.14	1.48	+	8.48e-06	0.00144	0.565597
negative regulation of transcription, DNA-templated	1233	63	34.65	1.82	+	9.02e-06	0.00148	0.863938
detection of chemical stimulus involved in sensory perception of smell	433	0	12.17	< 0.01	-	8.92e-06	0.00148	#VALUE!
regulation of multicellular organismal development	2067	93	58.08	1.6	+	1.02e-05	0.00164	0.678072
sensory perception of chemical stimulus	535	1	15.03	0.07	-	1.03e-05	0.00164	-3.8365
negative regulation of response to stimulus	1649	78	46.34	1.68	+	1.01e-05	0.00165	0.748461
negative regulation of biosynthetic process	1597	76	44.88	1.69	+	1.08e-05	0.00171	0.757023
negative regulation of cell communication	1372	68	38.55	1.76	+	1.11e-05	0.00172	0.815575
negative regulation of cellular macromolecule biosynthetic process	1427	70	40.1	1.75	+	1.1e-05	0.00172	0.807355
negative regulation of signaling	1376	68	38.67	1.76	+	1.15e-05	0.00177	0.815575
negative regulation of metabolic process	2964	123	83.29	1.48	+	1.22e-05	0.00184	0.565597
regulation of growth	683	41	19.19	2.14	+	1.22e-05	0.00185	1.09761
regulation of plasma membrane bounded cell projection organization	686	41	19.28	2.13	+	1.3e-05	0.00194	1.09085
regulation of response to stress	1517	73	42.63	1.71	+	1.34e-05	0.00197	0.773996
nervous system development	2374	103	66.71	1.54	+	1.38e-05	0.00201	0.62293
tube development	861	48	24.19	1.98	+	1.51e-05	0.00218	0.9855
regulation of vasculature development	329	25	9.25	2.7	+	1.63e-05	0.00234	1.43296
regulation of neurogenesis	835	47	23.46	2	+	1.82e-05	0.00258	1
intracellular signal transduction	1700	79	47.77	1.65	+	1.84e-05	0.00259	0.722466
negative regulation of cellular biosynthetic process	1569	74	44.09	1.68	+	1.91e-05	0.00267	0.748461
cell morphogenesis	725	42	20.37	2.06	+	2.19e-05	0.00303	1.04264
macromolecule localization	2554	108	71.77	1.5	+	2.53e-05	0.00347	0.584963
positive regulation of neurogenesis	487	32	13.68	2.34	+	2.57e-05	0.00347	1.22651
apoptotic process	908	49	25.52	1.92	+	2.56e-05	0.00349	0.941106
negative regulation of RNA metabolic process	1384	67	38.89	1.72	+	2.6e-05	0.00349	0.782409
protein localization	2215	96	62.24	1.54	+	2.66e-05	0.00352	0.62293
regulation of angiogenesis	297	23	8.35	2.76	+	2.68e-05	0.00353	1.46467
regulation of cellular response to stress	737	42	20.71	2.03	+	2.81e-05	0.00366	1.02148
regulation of cellular protein metabolic process	2664	111	74.86	1.48	+	3.53e-05	0.00457	0.565597
positive regulation of transcription, DNA-templated	1564	73	43.95	1.66	+	3.59e-05	0.00461	0.731183
positive regulation of neuron differentiation	383	27	10.76	2.51	+	3.67e-05	0.00467	1.32769
negative regulation of Ras protein signal transduction	52	9	1.46	6.16	+	3.91e-05	0.00487	2.62293
proteasome-mediated ubiquitin-dependent protein catabolic process	326	24	9.16	2.62	+	3.85e-05	0.00487	1.38957
cellular process	14677	458	412.43	1.11	+	3.91e-05	0.0049	0.15056
regulation of intracellular signal transduction	1794	81	50.41	1.61	+	4.04e-05	0.00499	0.687061
protein polyubiquitination	307	23	8.63	2.67	+	4.33e-05	0.0053	1.41684
detection of stimulus	701	4	19.7	0.2	-	4.8e-05	0.0057	-2.32193
protein ubiquitination	703	40	19.75	2.02	+	4.8e-05	0.00574	1.01436
negative regulation of nucleobase-containing compound metabolic process	1488	70	41.81	1.67	+	4.77e-05	0.00576	0.739848
organonitrogen compound catabolic process	1080	55	30.35	1.81	+	4.75e-05	0.00577	0.85599
regulation of sprouting angiogenesis	68	10	1.91	5.23	+	5.11e-05	0.00602	2.38681
cellular component organization	5646	204	158.66	1.29	+	5.19e-05	0.00608	0.367371
response to stress	3621	141	101.75	1.39	+	5.57e-05	0.00647	0.475085
regulation of anatomical structure morphogenesis	1098	55	30.85	1.78	+	5.72e-05	0.0066	0.831877
regulation of cellular amide metabolic process	426	28	11.97	2.34	+	6.27e-05	0.00718	1.22651
positive regulation of neuron projection development	294	22	8.26	2.66	+	6.41e-05	0.0073	1.41143
sensory perception of smell	462	1	12.98	0.08	-	6.67e-05	0.00754	-3.64386
generation of neurons	1565	72	43.98	1.64	+	7.12e-05	0.00798	0.713696
tube morphogenesis	662	38	18.6	2.04	+	7.48e-05	0.00833	1.02857
positive regulation of organelle assembly	72	10	2.02	4.94	+	7.87e-05	0.00865	2.30451
positive regulation of gene expression	2034	88	57.16	1.54	+	7.86e-05	0.00869	0.62293
respiratory tube development	177	16	4.97	3.22	+	8.55e-05	0.00932	1.68706
muscle structure development	481	30	13.52	2.22	+	8.99e-05	0.00973	1.15056
organelle organization	3449	134	96.92	1.38	+	0.000103	0.0111	0.464668
negative regulation of Rho protein signal transduction	23	6	0.65	9.28	+	0.000113	0.0121	3.21412
regulation of protein metabolic process	2836	114	79.69	1.43	+	0.000121	0.0128	0.516015
regulation of translation	372	25	10.45	2.39	+	0.000121	0.0128	1.25701
intracellular transport	1542	70	43.33	1.62	+	0.000124	0.013	0.695994
anatomical structure morphogenesis	2184	92	61.37	1.5	+	0.000131	0.0135	0.584963
regulation of nervous system development	944	48	26.53	1.81	+	0.000131	0.0136	0.85599
protein localization to cell junction	24	6	0.67	8.9	+	0.000138	0.0141	3.15381
positive regulation of chromosome organization	185	16	5.2	3.08	+	0.000138	0.0141	1.62293
adherens junction organization	63	9	1.77	5.08	+	0.000147	0.0149	2.34483
organelle localization	591	34	16.61	2.05	+	0.000149	0.015	1.03562
regulation of Ras protein signal transduction	188	16	5.28	3.03	+	0.000163	0.0162	1.59932
positive regulation of cell development	563	33	15.82	2.09	+	0.000164	0.0162	1.0635
positive regulation of growth	271	20	7.62	2.63	+	0.000162	0.0162	1.39506
regulation of cell differentiation	1842	80	51.76	1.55	+	0.00017	0.0167	0.632268
positive regulation of angiogenesis	170	15	4.78	3.14	+	0.00018	0.0176	1.65076
endosomal transport	231	18	6.49	2.77	+	0.000183	0.0176	1.46989
cellular component morphogenesis	829	43	23.3	1.85	+	0.000184	0.0176	0.887525
positive regulation of vasculature development	190	16	5.34	3	+	0.000183	0.0177	1.58496
cellular component organization or biogenesis	5838	206	164.05	1.26	+	0.000196	0.0187	0.333424
cellular catabolic process	1801	78	50.61	1.54	+	0.000199	0.0188	0.62293
lung development	173	15	4.86	3.09	+	0.000215	0.0203	1.62761
regulation of cell development	961	48	27	1.78	+	0.000217	0.0204	0.831877
cell death	1074	52	30.18	1.72	+	0.000223	0.0206	0.782409
neurogenesis	1667	73	46.84	1.56	+	0.000221	0.0206	0.641546
regulation of neuron differentiation	671	37	18.86	1.96	+	0.000223	0.0207	0.970854
peptidyl-serine phosphorylation	174	15	4.89	3.07	+	0.000228	0.0208	1.61824
plus-end-directed vesicle transport along microtubule	8	4	0.22	17.79	+	0.00023	0.0209	4.15299
regulation of cellular component biogenesis	971	48	27.29	1.76	+	0.000242	0.0219	0.815575
positive regulation of nervous system development	554	32	15.57	2.06	+	0.000247	0.0222	1.04264
regulation of protein modification process	1872	80	52.6	1.52	+	0.000255	0.0228	0.604071
protein modification by small protein conjugation	781	41	21.95	1.87	+	0.000265	0.0236	0.903038
regulation of hydrolase activity	1294	60	36.36	1.65	+	0.000268	0.0236	0.722466
sensory perception	970	10	27.26	0.37	-	0.000266	0.0236	-1.4344
regulation of cell cycle	1247	58	35.04	1.66	+	0.000295	0.0258	0.731183
cell morphogenesis involved in differentiation	565	32	15.88	2.02	+	0.000302	0.0263	1.01436
plus-end-directed organelle transport along microtubule	9	4	0.25	15.82	+	0.000324	0.0281	3.98368
positive regulation of cell morphogenesis involved in differentiation	161	14	4.52	3.09	+	0.000336	0.0288	1.62761
organic substance catabolic process	1778	76	49.96	1.52	+	0.000335	0.0288	0.604071
positive regulation of cellular component biogenesis	539	31	15.15	2.05	+	0.00034	0.029	1.03562
cellular developmental process	3831	143	107.65	1.33	+	0.000365	0.0309	0.411426
programmed cell death	1039	50	29.2	1.71	+	0.00037	0.0311	0.773996
regulation of autophagy	333	22	9.36	2.35	+	0.000386	0.0323	1.23266
Golgi vesicle transport	401	25	11.27	2.22	+	0.000399	0.0333	1.15056
glycerophospholipid metabolic process	308	21	8.65	2.43	+	0.00041	0.034	1.28096
establishment of vesicle localization	185	15	5.2	2.89	+	0.000418	0.0345	1.53107
regulation of stress-activated MAPK cascade	228	17	6.41	2.65	+	0.00044	0.0361	1.40599
vesicle organization	311	21	8.74	2.4	+	0.000442	0.0361	1.26303
cell-cell junction organization	167	14	4.69	2.98	+	0.000473	0.038	1.57531
cell cycle	1335	60	37.51	1.6	+	0.00047	0.038	0.678072
regulation of transferase activity	1019	49	28.63	1.71	+	0.000469	0.0381	0.773996
cell differentiation	3738	139	105.04	1.32	+	0.00049	0.0392	0.400538
cytosolic transport	148	13	4.16	3.13	+	0.000496	0.0393	1.64616
positive regulation of apoptotic process	656	35	18.43	1.9	+	0.000496	0.0395	0.925999
regulation of stress-activated protein kinase signaling cascade	231	17	6.49	2.62	+	0.000505	0.0398	1.38957
positive regulation of programmed cell death	661	35	18.57	1.88	+	0.000536	0.0421	0.910733
response to endoplasmic reticulum stress	255	18	7.17	2.51	+	0.000555	0.0433	1.32769
intrinsic apoptotic signaling pathway	151	13	4.24	3.06	+	0.000591	0.0459	1.61353
cell development	1627	70	45.72	1.53	+	0.000599	0.0461	0.613532
developmental process	5912	205	166.13	1.23	+	0.000598	0.0462	0.298658
regulation of cellular component size	390	24	10.96	2.19	+	0.000606	0.0464	1.13093
lung cell differentiation	21	5	0.59	8.47	+	0.000613	0.0467	3.08236
positive regulation of hydrolase activity	773	39	21.72	1.8	+	0.000624	0.0473	0.847997
posttranscriptional regulation of gene expression	541	30	15.2	1.97	+	0.000633	0.0477	0.978196

## Sheet: MF
GO molecular function complete	#	#	expected	Fold Enrichment	+/-	raw P value	FDR
binding	15349	514	431.32	1.19	+	4.52e-16	2.13e-12	0.250962
ion binding	6367	260	178.92	1.45	+	4.38e-12	1.03e-08	0.536053
protein binding	12123	421	340.66	1.24	+	1.78e-11	2.79e-08	0.31034
DNA binding	2536	123	71.26	1.73	+	3.56e-09	2.8e-06	0.790772
heterocyclic compound binding	6097	238	171.33	1.39	+	8.47e-09	5.71e-06	0.475085
organic cyclic compound binding	6184	240	173.77	1.38	+	1.28e-08	7.53e-06	0.464668
DNA-binding transcription factor activity	1342	76	37.71	2.02	+	1.63e-08	8.54e-06	1.01436
transcription regulator activity	1762	92	49.51	1.86	+	2.36e-08	1.11e-05	0.895303
metal ion binding	4264	175	119.82	1.46	+	1.19e-07	4.66e-05	0.545968
cation binding	4358	178	122.46	1.45	+	1.14e-07	4.88e-05	0.536053
enzyme binding	2263	107	63.59	1.68	+	1.53e-07	5.54e-05	0.748461
catalytic activity, acting on a protein	2263	103	63.59	1.62	+	1.76e-06	0.000594	0.695994
DNA-binding transcription factor activity, RNA polymerase II-specific	1048	58	29.45	1.97	+	2.46e-06	0.000774	0.978196
regulatory region nucleic acid binding	980	54	27.54	1.96	+	5.25e-06	0.00146	0.970854
nucleic acid binding	4144	163	116.45	1.4	+	5.16e-06	0.00152	0.485427
olfactory receptor activity	433	0	12.17	< 0.01	-	8.92e-06	0.00234	#VALUE!
transcription regulatory region DNA binding	979	53	27.51	1.93	+	1.26e-05	0.00313	0.948601
transcription regulatory region sequence-specific DNA binding	866	48	24.34	1.97	+	1.63e-05	0.00385	0.978196
transferase activity	2391	102	67.19	1.52	+	2.71e-05	0.00556	0.604071
cadherin binding	321	24	9.02	2.66	+	3.06e-05	0.00578	1.41143
sequence-specific double-stranded DNA binding	911	49	25.6	1.91	+	2.7e-05	0.00578	0.933573
RNA polymerase II regulatory region DNA binding	825	46	23.18	1.98	+	2.62e-05	0.00589	0.9855
protein domain specific binding	710	41	19.95	2.05	+	3e-05	0.00591	1.03562
RNA polymerase II regulatory region sequence-specific DNA binding	817	45	22.96	1.96	+	3.9e-05	0.00708	0.970854
sequence-specific DNA binding	1220	60	34.28	1.75	+	4.23e-05	0.00712	0.807355
double-stranded DNA binding	1005	52	28.24	1.84	+	4.12e-05	0.00719	0.879706
G protein-coupled receptor activity	880	7	24.73	0.28	-	5.18e-05	0.00842	-1.8365
ubiquitin-protein transferase activity	405	27	11.38	2.37	+	7e-05	0.011	1.24489
purine ribonucleoside triphosphate binding	1866	82	52.44	1.56	+	7.74e-05	0.0118	0.641546
catalytic activity	5886	209	165.4	1.26	+	0.000116	0.0171	0.333424
anion binding	2862	114	80.42	1.42	+	0.000165	0.0235	0.505891
purine ribonucleotide binding	1932	83	54.29	1.53	+	0.000175	0.0243	0.613532
ribonucleotide binding	1948	83	54.74	1.52	+	0.00019	0.025	0.604071
purine nucleotide binding	1945	83	54.66	1.52	+	0.000187	0.0252	0.604071
transcription coactivator activity	338	23	9.5	2.42	+	0.000208	0.0258	1.27501
ubiquitin-like protein transferase activity	430	27	12.08	2.23	+	0.000202	0.0258	1.15704
nucleoside phosphate binding	2191	91	61.57	1.48	+	0.000231	0.0273	0.565597
nucleotide binding	2190	91	61.54	1.48	+	0.00023	0.0278	0.565597
cis-regulatory region sequence-specific DNA binding	636	35	17.87	1.96	+	0.000263	0.0303	0.970854
RNA polymerase II cis-regulatory region sequence-specific DNA binding	610	34	17.14	1.98	+	0.000298	0.0334	0.9855
protein C-terminus binding	203	16	5.7	2.8	+	0.000364	0.04	1.48543
cell adhesion molecule binding	500	29	14.05	2.06	+	0.000381	0.0408	1.04264
cis-regulatory region binding	642	35	18.04	1.94	+	0.000421	0.0441	0.956057

## Sheet: CC
GO cellular component complete	#	#	expected	Fold Enrichment	+/-	raw P value	FDR
intracellular	14564	515	409.26	1.26	+	7.4e-24	1.49e-20	0.333424
intracellular organelle	12754	461	358.39	1.29	+	7.19e-19	7.24e-16	0.367371
organelle	13787	481	387.42	1.24	+	3.99e-17	2.68e-14	0.31034
membrane-bounded organelle	12654	450	355.58	1.27	+	7.37e-16	3.71e-13	0.344828
intracellular membrane-bounded organelle	10953	404	307.79	1.31	+	2.38e-15	9.56e-13	0.389567
cytoplasm	11537	414	324.2	1.28	+	9.84e-14	3.3e-11	0.356144
nucleus	7536	300	211.77	1.42	+	2.88e-13	8.28e-11	0.505891
cytosol	5218	224	146.63	1.53	+	4.29e-12	1.08e-09	0.613532
nucleoplasm	3994	175	112.23	1.56	+	9.15e-10	2.05e-07	0.641546
nuclear lumen	4765	196	133.9	1.46	+	9.55e-09	1.92e-06	0.545968
cellular anatomical entity	18738	560	526.55	1.06	+	1.81e-06	0.000332	0.0840643
membrane-enclosed lumen	5889	219	165.48	1.32	+	2.67e-06	0.000383	0.400538
intracellular organelle lumen	5889	219	165.48	1.32	+	2.67e-06	0.000413	0.400538
organelle lumen	5889	219	165.48	1.32	+	2.67e-06	0.000447	0.400538
cytoskeleton	2281	99	64.1	1.54	+	1.84e-05	0.00218	0.62293
microtubule organizing center	777	44	21.83	2.02	+	2.48e-05	0.0025	1.01436
ubiquitin ligase complex	295	23	8.29	2.77	+	2.43e-05	0.00257	1.46989
endosome	947	51	26.61	1.92	+	2.3e-05	0.00257	0.941106
centrosome	593	36	16.66	2.16	+	3.11e-05	0.00298	1.11103
non-membrane-bounded organelle	4964	184	139.49	1.32	+	3.73e-05	0.00326	0.400538
intracellular non-membrane-bounded organelle	4954	184	139.21	1.32	+	3.64e-05	0.00333	0.400538
intracellular vesicle	2394	101	67.27	1.5	+	4.81e-05	0.00372	0.584963
vesicle	3886	150	109.2	1.37	+	4.46e-05	0.00374	0.454176
cytoplasmic vesicle	2391	101	67.19	1.5	+	4.73e-05	0.00381	0.584963
microtubule cytoskeleton	1252	59	35.18	1.68	+	0.000157	0.0117	0.748461
actin cytoskeleton	522	31	14.67	2.11	+	0.000168	0.0121	1.07724
whole membrane	1705	75	47.91	1.57	+	0.000183	0.0127	0.650765
endomembrane system	4577	167	128.62	1.3	+	0.000275	0.0184	0.378512
endosome membrane	489	29	13.74	2.11	+	0.000298	0.0193	1.07724
bounding membrane of organelle	2111	87	59.32	1.47	+	0.00041	0.0258	0.555816
transferase complex	810	41	22.76	1.8	+	0.000516	0.0297	0.847997
phosphatase complex	45	7	1.26	5.54	+	0.000506	0.03	2.46989
protein serine/threonine phosphatase complex	45	7	1.26	5.54	+	0.000506	0.0309	2.46989
catalytic complex	1404	62	39.45	1.57	+	0.000625	0.035	0.650765
nuclear body	800	40	22.48	1.78	+	0.000722	0.0393	0.831877

## Sheet: apoptosis genes
	HUMAN|HGNC=2345|UniProtKB=P16220	CREB1
Cyclic AMP-responsive element-binding protein 1
CREB1
ortholog	CYCLIC AMP-RESPONSIVE ELEMENT-BINDING PROTEIN 1 (PTHR45879:SF1)	-	Homo sapiens
	2	HUMAN|HGNC=6844|UniProtKB=P45985	MAP2K4
Dual specificity mitogen-activated protein kinase kinase 4
MAP2K4
ortholog	DUAL SPECIFICITY MITOGEN-ACTIVATED PROTEIN KINASE KINASE 4 (PTHR24361:SF703)	-	Homo sapiens
	3	HUMAN|HGNC=6871|UniProtKB=P28482	MAPK1
Mitogen-activated protein kinase 1
MAPK1
ortholog	MITOGEN-ACTIVATED PROTEIN KINASE 1 (PTHR24055:SF203)	non-receptor serine/threonine protein kinase	Homo sapiens
	4	HUMAN|HGNC=11920|UniProtKB=P25445	FAS
Tumor necrosis factor receptor superfamily member 6
FAS
ortholog	TUMOR NECROSIS FACTOR RECEPTOR SUPERFAMILY MEMBER 6 (PTHR46874:SF1)	-	Homo sapiens
	5	HUMAN|HGNC=994|UniProtKB=O43521	BCL2L11
Bcl-2-like protein 11
BCL2L11
ortholog	BCL-2-LIKE PROTEIN 11 (PTHR12044:SF9)	-	Homo sapiens
	6	HUMAN|HGNC=393|UniProtKB=Q9Y243	AKT3
RAC-gamma serine/threonine-protein kinase
AKT3
ortholog	RAC-GAMMA SERINE/THREONINE-PROTEIN KINASE (PTHR24356:SF190)	annexin
calmodulin
non-receptor serine/threonine protein kinase
transfer/carrier protein	Homo sapiens
	7	HUMAN|HGNC=6943|UniProtKB=Q07820	MCL1
Induced myeloid leukemia cell differentiation protein Mcl-1
MCL1
ortholog	INDUCED MYELOID LEUKEMIA CELL DIFFERENTIATION PROTEIN MCL-1 (PTHR11256:SF46)	signaling molecule	Homo sapiens
	8	HUMAN|HGNC=6848|UniProtKB=Q13233	MAP3K1
Mitogen-activated protein kinase kinase kinase 1
MAP3K1
ortholog	MITOGEN-ACTIVATED PROTEIN KINASE KINASE KINASE 1 (PTHR24361:SF414)	-	Homo sapiens
	9	HUMAN|HGNC=11723|UniProtKB=P55061	TMBIM6
Bax inhibitor 1
TMBIM6
ortholog	BAX INHIBITOR 1 (PTHR23291:SF34)	-	Homo sapiens
	10	HUMAN|HGNC=9954|UniProtKB=Q04864	REL
Proto-oncogene c-Rel
REL
ortholog	PROTO-ONCOGENE C-REL (PTHR24169:SF4)	P53-like transcription factor
Rel homology transcription factor
nucleic acid binding	Homo sapiens
	11	HUMAN|HGNC=576|UniProtKB=O14727	APAF1
Apoptotic protease-activating factor 1
APAF1
ortholog	APOPTOTIC PROTEASE-ACTIVATING FACTOR 1 (PTHR22845:SF6)	-	Homo sapiens
	12	HUMAN|HGNC=9401|UniProtKB=Q02156	PRKCE
Protein kinase C epsilon type
PRKCE
ortholog	PROTEIN KINASE C EPSILON TYPE (PTHR24356:SF159)	annexin
calmodulin
non-receptor serine/threonine protein kinase
transfer/carrier protein	Homo sapiens
Hits 1-12 of 12	[ page: (1) ]
About | Release Information | Contact Us | System Requirements | Privacy Policy | Disclaimer
© Copyright 2020 Paul Thomas All Rights Reserved.

## Sheet: p53 genes
	1	HUMAN|HGNC=11785|UniProtKB=P07996	THBS1
Thrombospondin-1
THBS1
ortholog	THROMBOSPONDIN-1 (PTHR10199:SF78)	-	Homo sapiens
	2	HUMAN|HGNC=9300|UniProtKB=P62714	PPP2CB
Serine/threonine-protein phosphatase 2A catalytic subunit beta isoform
PPP2CB
ortholog	SERINE/THREONINE-PROTEIN PHOSPHATASE 2A CATALYTIC SUBUNIT BETA ISOFORM (PTHR45619:SF11)	-	Homo sapiens
	3	HUMAN|HGNC=11920|UniProtKB=P25445	FAS
Tumor necrosis factor receptor superfamily member 6
FAS
ortholog	TUMOR NECROSIS FACTOR RECEPTOR SUPERFAMILY MEMBER 6 (PTHR46874:SF1)	-	Homo sapiens
	4	HUMAN|HGNC=393|UniProtKB=Q9Y243	AKT3
RAC-gamma serine/threonine-protein kinase
AKT3
ortholog	RAC-GAMMA SERINE/THREONINE-PROTEIN KINASE (PTHR24356:SF190)	annexin
calmodulin
non-receptor serine/threonine protein kinase
transfer/carrier protein	Homo sapiens
	5	HUMAN|HGNC=8971|UniProtKB=O00443	PIK3C2A
Phosphatidylinositol 4-phosphate 3-kinase C2 domain-containing subunit alpha
PIK3C2A
ortholog	PHOSPHATIDYLINOSITOL 4-PHOSPHATE 3-KINASE C2 DOMAIN-CONTAINING SUBUNIT ALPHA (PTHR10048:SF28)	kinase	Homo sapiens
	6	HUMAN|HGNC=3373|UniProtKB=Q09472	EP300
Histone acetyltransferase p300
EP300
ortholog	HISTONE ACETYLTRANSFERASE P300 (PTHR13808:SF29)	acetyltransferase
chromatin/chromatin-binding protein
transcription cofactor	Homo sapiens
	7	HUMAN|HGNC=9108|UniProtKB=Q13794	PMAIP1
Phorbol-12-myristate-13-acetate-induced protein 1
PMAIP1
ortholog	PHORBOL-12-MYRISTATE-13-ACETATE-INDUCED PROTEIN 1 (PTHR14299:SF0)	-	Homo sapiens
	8	HUMAN|HGNC=29983|UniProtKB=Q9HA38	ZMAT3
Zinc finger matrin-type protein 3
ZMAT3
ortholog	ZINC FINGER MATRIN-TYPE PROTEIN 3 (PTHR46786:SF1)	-	Homo sapiens
	9	HUMAN|HGNC=576|UniProtKB=O14727	APAF1
Apoptotic protease-activating factor 1
APAF1
ortholog	APOPTOTIC PROTEASE-ACTIVATING FACTOR 1 (PTHR22845:SF6)	-	Homo sapiens
	10	HUMAN|HGNC=1592|UniProtKB=P51959	CCNG1
Cyclin-G1
CCNG1
ortholog	CYCLIN-G1 (PTHR10177:SF59)	kinase activator	Homo sapiens
Hits 1-10 of 10	[ page: (1) ]
About | Release Information | Contact Us | System Requirements | Privacy Policy | Disclaimer
© Copyright 2020 Paul Thomas All Rights Reserved.

## Sheet: ras
	1	HUMAN|HGNC=10432|UniProtKB=P51812	RPS6KA3
Ribosomal protein S6 kinase alpha-3
RPS6KA3
ortholog	RIBOSOMAL PROTEIN S6 KINASE ALPHA-3 (PTHR24351:SF58)	-	Homo sapiens
	2	HUMAN|HGNC=6844|UniProtKB=P45985	MAP2K4
Dual specificity mitogen-activated protein kinase kinase 4
MAP2K4
ortholog	DUAL SPECIFICITY MITOGEN-ACTIVATED PROTEIN KINASE KINASE 4 (PTHR24361:SF703)	-	Homo sapiens
	3	HUMAN|HGNC=6871|UniProtKB=P28482	MAPK1
Mitogen-activated protein kinase 1
MAPK1
ortholog	MITOGEN-ACTIVATED PROTEIN KINASE 1 (PTHR24055:SF203)	non-receptor serine/threonine protein kinase	Homo sapiens
	4	HUMAN|HGNC=393|UniProtKB=Q9Y243	AKT3
RAC-gamma serine/threonine-protein kinase
AKT3
ortholog	RAC-GAMMA SERINE/THREONINE-PROTEIN KINASE (PTHR24356:SF190)	annexin
calmodulin
non-receptor serine/threonine protein kinase
transfer/carrier protein	Homo sapiens
	5	HUMAN|HGNC=6407|UniProtKB=P01116	KRAS
GTPase KRas
KRAS
ortholog	GTPASE KRAS (PTHR24070:SF388)	small GTPase	Homo sapiens
	6	HUMAN|HGNC=6848|UniProtKB=Q13233	MAP3K1
Mitogen-activated protein kinase kinase kinase 1
MAP3K1
ortholog	MITOGEN-ACTIVATED PROTEIN KINASE KINASE KINASE 1 (PTHR24361:SF414)	-	Homo sapiens
	7	HUMAN|HGNC=8591|UniProtKB=Q13177	PAK2
Serine/threonine-protein kinase PAK 2
PAK2
ortholog	SERINE/THREONINE-PROTEIN KINASE PAK 2 (PTHR24361:SF281)	-	Homo sapiens
	8	HUMAN|HGNC=11364|UniProtKB=P40763	STAT3
Signal transducer and activator of transcription 3
STAT3
ortholog	SIGNAL TRANSDUCER AND ACTIVATOR OF TRANSCRIPTION 3 (PTHR11801:SF2)	nucleic acid binding
transcription factor	Homo sapiens
Hits 1-8 of 8	[ page: (1) ]
About | Release Information | Contact Us | System Requirements | Privacy Policy | Disclaimer
© Copyright 2020 Paul Thomas All Rights Reserved.

## Sheet: angiogenesis
	1	HUMAN|HGNC=6844|UniProtKB=P45985	MAP2K4
Dual specificity mitogen-activated protein kinase kinase 4
MAP2K4
ortholog	DUAL SPECIFICITY MITOGEN-ACTIVATED PROTEIN KINASE KINASE 4 (PTHR24361:SF703)	-	Homo sapiens
	2	HUMAN|HGNC=6871|UniProtKB=P28482	MAPK1
Mitogen-activated protein kinase 1
MAPK1
ortholog	MITOGEN-ACTIVATED PROTEIN KINASE 1 (PTHR24055:SF203)	non-receptor serine/threonine protein kinase	Homo sapiens
	3	HUMAN|HGNC=2514|UniProtKB=P35222	CTNNB1
Catenin beta-1
CTNNB1
ortholog	CATENIN BETA-1 (PTHR45976:SF4)	-	Homo sapiens
	4	HUMAN|HGNC=3537|UniProtKB=P25116	F2R
Proteinase-activated receptor 1
F2R
ortholog	PROTEINASE-ACTIVATED RECEPTOR 1 (PTHR24232:SF20)	-	Homo sapiens
	5	HUMAN|HGNC=393|UniProtKB=Q9Y243	AKT3
RAC-gamma serine/threonine-protein kinase
AKT3
ortholog	RAC-GAMMA SERINE/THREONINE-PROTEIN KINASE (PTHR24356:SF190)	annexin
calmodulin
non-receptor serine/threonine protein kinase
transfer/carrier protein	Homo sapiens
	6	HUMAN|HGNC=8971|UniProtKB=O00443	PIK3C2A
Phosphatidylinositol 4-phosphate 3-kinase C2 domain-containing subunit alpha
PIK3C2A
ortholog	PHOSPHATIDYLINOSITOL 4-PHOSPHATE 3-KINASE C2 DOMAIN-CONTAINING SUBUNIT ALPHA (PTHR10048:SF28)	kinase	Homo sapiens
	7	HUMAN|HGNC=6848|UniProtKB=Q13233	MAP3K1
Mitogen-activated protein kinase kinase kinase 1
MAP3K1
ortholog	MITOGEN-ACTIVATED PROTEIN KINASE KINASE KINASE 1 (PTHR24361:SF414)	-	Homo sapiens
	8	HUMAN|HGNC=8591|UniProtKB=Q13177	PAK2
Serine/threonine-protein kinase PAK 2
PAK2
ortholog	SERINE/THREONINE-PROTEIN KINASE PAK 2 (PTHR24361:SF281)	-	Homo sapiens
	9	HUMAN|HGNC=2362|UniProtKB=P46108	CRK
Adapter molecule crk
CRK
ortholog	ADAPTER MOLECULE CRK (PTHR19969:SF8)	-	Homo sapiens
	10	HUMAN|HGNC=3541|UniProtKB=P13726	F3
Tissue factor
F3
ortholog	TISSUE FACTOR (PTHR20859:SF22)	defense/immunity protein
type I cytokine receptor
type II cytokine receptor	Homo sapiens
	11	HUMAN|HGNC=11364|UniProtKB=P40763	STAT3
Signal transducer and activator of transcription 3
STAT3
ortholog	SIGNAL TRANSDUCER AND ACTIVATOR OF TRANSCRIPTION 3 (PTHR11801:SF2)	nucleic acid binding
transcription factor	Homo sapiens
	12	HUMAN|HGNC=6190|UniProtKB=P23458	JAK1
Tyrosine-protein kinase JAK1
JAK1
ortholog	TYROSINE-PROTEIN KINASE JAK1 (PTHR45807:SF5)	-	Homo sapiens
	13	HUMAN|HGNC=583|UniProtKB=P25054	APC
Adenomatous polyposis coli protein
APC
ortholog	ADENOMATOUS POLYPOSIS COLI PROTEIN (PTHR12607:SF11)	-	Homo sapiens
	14	HUMAN|HGNC=6879|UniProtKB=Q16659	MAPK6
Mitogen-activated protein kinase 6
MAPK6
ortholog	MITOGEN-ACTIVATED PROTEIN KINASE 6 (PTHR24055:SF171)	non-receptor serine/threonine protein kinase	Homo sapiens
	15	HUMAN|HGNC=9401|UniProtKB=Q02156	PRKCE
Protein kinase C epsilon type
PRKCE
ortholog	PROTEIN KINASE C EPSILON TYPE (PTHR24356:SF159)	annexin
calmodulin
non-receptor serine/threonine protein kinase
transfer/carrier protein	Homo sapiens
Hits 1-15 of 15	[ page: (1) ]
About | Release Information | Contact Us | System Requirements | Privacy Policy | Disclaimer
© Copyright 2020 Paul Thomas All Rights Reserved.
